# Supplementary material for: The Response of Acinetobacter baumannii to Hydrogen Sulfide Reveals Two Independent Persulfide-Sensing Systems and a Connection to Biofilm Regulation
Source: mBio. 2020 Jun 23;11(3):e01254-20. doi: 10.1128/mBio.01254-20 (PMC7315123; doi:10.1128/mBio.01254-20)
Supplement: TABLE S1 [file mBio.01254-20-st001.xlsx]

## Sheet: Table S1A RNAseq
Related to Figure 1C. Fold-change in transcription for WT+Na2S vs. WT untreated						Related to Figure 1D. Fold-change in transcription for ΔbigR strain vs. WT both untreated						Related to Figure 1E, fold-change in transcription for
Locus tag	Gene namea	Function	Fold Change			Gene ID	Gene namea	Function	Fold Change			ΔbigR strain vs. ΔbigR mTn7(bigRC34A/C100A) both untreated
A1S_0041	des6	putative linoleoyl-CoA desaturase	2.59477			A1S_0087	sdr	short-chain dehydrogenase/reductase SDR	24.172			Locus Tag	Gene namea	Function	Fold Change
A1S_0140	maeA	NAD-linked malate dehydrogenase	2.42667			A1S_0098	cycA	D-serine/D-alanine/glycine transport protein	-2.26962			A1S_0087	sdr	Short-chain dehydrogenase/reductase SDR	34.5828
A1S_0168	def	Zinc(II) binding peptide deformylase 1	2.51304			A1S_0173		putative transcription regulator protein	2.73646			A1S_0548		putative transcriptional regulator (TetR family)	4.42323
A1S_0169		hypothetical protein	12.3239			A1S_0183		hypothetical protein	-2.12282			A1S_0549		hypothetical protein	9.01628
A1S_0170	oprC	putative outer membrane copper receptor (OprC)	15.4618			A1S_0333	trnM	tRNA-Met	2.51196			A1S_0745		hypothetical protein	-3.20453
A1S_0171		hypothetical protein	7.21122			A1S_0548		putative transcriptional regulator (TetR family)	4.69984			A1S_1009		putative lipoprotein	2.21131
A1S_0179		NADPH-dependent FMN reductase	3.72853			A1S_0549		hypothetical protein	8.54185			A1S_1258		hypothetical protein	3.79121
A1S_0180		putative membrane protein, DUF2938	6.30818			A1S_0566	pntA	H+-translocating NAD(P) transhydrogenase subunit alpha	-2.21594			A1S_1476		hypothetical protein	3.71563
A1S_0292	ompW	putative outer membrane protein W	-5.28371			A1S_0627		hypothetical protein	225.511			A1S_1508		Fimbrial biogenesis outer membrane usher protein	5.99181
A1S_0298		DsbA family oxidoreductase	2.00091			A1S_0658		transposase	-2.3515			A1S_1509		pili assembly chaperone	20.1661
A1S_0371		putative membrane protein	2.99855			A1S_0736		DUF1852 domain-containing protein	7.00849			A1S_1510		Fimbrial protein	12.0627
A1S_0392		putative ABC1 protein	2.0534			A1S_0737	metE	5-methyltetrahydropteroyltriglutamate-homocysteine methyltransferase	7.37306			A1S_1539	bigR	putative transcriptional regulator (ArsR family)	-1175.36
A1S_0412	katG	catalase	2.11238			A1S_0738	rutF	putative flavoprotein oxidoreductase	2.84352			A1S_1773		RND family drug transporter	2.61768
A1S_0800	ftnA	bacterioferritin	3.58966			A1S_0745		hypothetical protein	-4.86125			A1S_1876	pdo2	putative metallo-beta lactamase	5.34066
A1S_0823	ribB	34 dihydroxy-2-butanone-4-phosphate synthase	2.11626			A1S_0971	metH	5-methyltetrahydrofolate-homocysteine methyltransferase	-13.4795			A1S_1877	yedE	YeeE/YedE family transporter (COG2391)	8.55077
A1S_0906	hemB	delta-aminolevulinic acid dehydratase	2.07313			A1S_1008	aceA	isocitrate lyase	-2.53978			A1S_1878	yeeE	YeeE/YedE family transporter (COG2391)	10.5446
A1S_0979	nfuA	Fe-S biogenesis protein NfuA	3.51033			A1S_1258		hypothetical protein	5.749			A1S_2079	ybdG	putative mechanosensitive ion channel	2.64877
A1S_1000	cysD	sulfate adenylyltransferase subunit 2	-4.43346			A1S_1318		GCN5-related N-acetyltransferase	2.09513			A1S_2160	pgaC	haemin storage system HmsR protein	3.67407
A1S_1008	aceA	isocitrate lyase	2.83648			A1S_1319	queH	epoxyqueuosine reductase	5.86032			A1S_2161		putative hemin storage signal peptide protein	3.70127
A1S_1104		chlorogenate esterase	2.42535			A1S_1490	gltI	glutamate/aspartate transport system substrate-binding protein	-2.47284			A1S_2162		hypothetical protein YcdS precursor	3.78633
A1S_1134		putative flavin-binding monooxygenase	2.05269			A1S_1504		Purine-cytosine permease	-2.65578			A1S_3554		hypothetical protein	3.05714
A1S_1255	lpxL	lipid A biosynthesis lauroyl acyltransferase	2.07088			A1S_1508	fimD	outer membrane usher protein	5.84774			A1S_3656		hypothetical protein	19.6195
A1S_1396		polar amino acid transport system permease protein	-12.8298			A1S_1509		pili assembly chaperone	15.5915			A1S_3792		hypothetical protein	3.20433
A1S_1397		polar amino acid transport system permease protein	-10.6649			A1S_1510	fimA	major type 1 subunit fimbrin (pilin)	10.2037			A1S_3794		hypothetical protein	3.23427
A1S_1398		polar amino acid transport system ATP-binding protein	-4.79139			A1S_1528	putA	RHH-type transcriptional regulator, proline utilization regulon repressor / proline dehydrogenase / delta 1-pyrroline-5-carboxylate dehydrogenase	-17.384			A1S_3831		hypothetical protein	2.9007
A1S_1399		polar amino acid transport system substrate-binding protein	-4.11671			A1S_1530	putP	SSS family major sodium/proline symporter	-11.3902			a Gene names obtained using sequence similarities in Uniprot or NCBI databases
A1S_1402		putative amino acid efflux transmembrane protein	2.19033			A1S_1539	bigR	putative transcriptional regulator (ArsR family)	-1000.89			* Related to Figure 1E, fold-change in transcription for ΔbigR strain vs. ΔbigR mTn7(bigRC34A/C100A) both untreated
A1S_1432	vdcR	hypothetical protein	2.09868			A1S_1590		peptidase U35 phage prohead HK97	-13.9562			** Significance threshold set at >2-fold change and p<0.001
A1S_1433	cydB	ubiquinol oxidase subunit II	7.76563			A1S_1591		phage major capsid protein HK97	-8.00954
A1S_1434	cydA	ubiquinol oxidase subunit I	8.06843			A1S_1639		peptidyl-prolyl cis-trans isomerase precursor	2.39996
A1S_1442	tauA	taurine transport system substrate-binding protein	-17.3714			A1S_1748		replication protein	-3.00142
A1S_1443	tauB	taurine transport system ATP-binding protein	-13.0276			A1S_1876	pdo2	putative metallo-beta lactamase	6.3419
A1S_1444	tauC	taurine transport system permease protein	-5.31222			A1S_1877	yedE	YeeE/YedE family transporter (COG2391)	11.4666
A1S_1515		putative transcriptional regulator	2.00612			A1S_1878	yeeE	YeeE/YedE family transporter (COG2391)	19.3836
A1S_1631	iscU	iron-binding protein	2.01897			A1S_2079	ybdG	miniconductance mechanosensitive channel	2.4266
A1S_1632	iscS (fragment)	cysteine desulfurase	2.48457			A1S_2092	pepN	aminopeptidase N	2.14401
A1S_1633	iscS	cysteine desulfurase	2.53313			A1S_2160	pgaC	haemin storage system HmsR protein/ poly-beta-1,6-N-acetyl-D-glucosamine synthase	4.52029
A1S_1634	iscR	iscRSUA operon repressor	2.64042			A1S_2161		putative hemin storage signal peptide protein	4.37422
A1S_1665		putative membrane protein	-6.54901			A1S_2162		hypothetical protein YcdS precursor	4.64527
A1S_1708	pdo1	beta-lactamase-like protein	138.853			A1S_2988		putative membrane protein	-3.19556
A1S_1709	sqr	hypothetical protein	135.043			A1S_3038		putative membrane protein	-2.05175
A1S_1710	tauE	putative membrane protein	104.412			A1S_3043		hypothetical protein	-2.26734
A1S_1711	hsd	homoserine dehydrogenase putative	16.8785			A1S_3283	gabP	gamma-aminobutyrate permease	-4.67038
A1S_1726	aspA	aspartate ammonia-lyase (aspartase)	4.88331			A1S_3363		membrane metalloendopeptidase protein	2.33045
A1S_1878		putative membrane protein	2.304			A1S_3402	hutG	Arginase/agmatinase/formimionoglutamate hydrolase	-2.70623
A1S_2093		hypothetical protein	3.64591			A1S_3403	hutI	imidazolonepropionase	-2.72304
A1S_2140	kdpB	potassium-transporting ATPase B chain	2.13149			A1S_3404	hutT	histidine transporter	-2.80949
A1S_2141	kdpA	potassium-transporting ATPase A chain	3.89141			A1S_3405	hutH	histidine ammonia-lyase	-2.55116
A1S_2142	kdpA	hypothetical protein	3.40186			A1S_3406	hutU	urocanate hydratase	-2.36234
A1S_2171	RP-S6	30S ribosomal protein S6	-4.66772			A1S_3407	hutU	Urocanase	-2.29181
A1S_2172	RP-S18	30S ribosomal protein S18	-4.66153			A1S_3524		hypothetical protein	2.1697
A1S_2173	RP-L9	50S ribosomal protein L9	-4.48857			A1S_3540		hypothetical protein	2.33638
A1S_2233		hypothetical protein	3.47774			A1S_3552		hypothetical protein	3.36286
A1S_2234		hypothetical protein	3.66777			A1S_3693		hypothetical protein	-5.70133
A1S_2321		hypothetical protein	-4.20949			A1S_3694		hypothetical protein	-4.90737
A1S_2458	desA3_1	putative acyl-coA desaturase	2.31682			A1S_3700		hypothetical protein	-2.53867
A1S_2459		ferredoxin reductase	2.18737			A1S_3788		hypothetical protein	2.42295
A1S_2531		sulfate/thiosulfate transport system substrate-binding protein	-12.5701			A1S_3792		hypothetical protein	4.03472
A1S_2532		sulfate transport protein	-15.7608			A1S_3794		hypothetical protein	3.64297
A1S_2533		putative esterase	-16.2642			A1S_3831		hypothetical protein	2.77499
A1S_2534		sulfate/thiosulfate transport system permease protein	-7.02752			A1S_3858		hypothetical protein	3.32474
A1S_2559		hypothetical protein	-4.86339			A1S_3887		hypothetical protein	-2.01553
A1S_2893		putative membrane protein	2.24708			A1S_3899		hypothetical protein	2.62173
A1S_3074	RP-L16	50S ribosomal protein L16	-4.14595			A1S_3900		hypothetical protein	2.38261
A1S_3075	RP-S3	30S ribosomal protein S3	-4.90125			A1S_3903		hypothetical protein	2.37307
A1S_3076	RP-L22	50S ribosomal protein L22	-5.18981			a Gene names obtained using sequence similarities in Uniprot or NCBI databases
A1S_3077	RP-L2	50S ribosomal protein L2	-5.31698			* Related to Figure 1C, fold-change in transcription for ΔbigR strain vs WT both untreated
A1S_3078	RP-L23	50S ribosomal protein L23	-5.68431			** Significance threshold set at >2-fold change and p<0.001
A1S_3079	RP-L4	50S ribosomal protein L4	-6.23169
A1S_3080	RP-L3	50S ribosomal protein L3	-5.63074
A1S_3081	RP-S10	30S ribosomal protein S10	-5.39034
A1S_3085	hmp	flavohemoglobin / Nitric oxide dioxygenase	29.1255
A1S_3086	nsrR	nitrite-sensitive transcriptional repressor	18.5986
A1S_3114		HPP domain-containing transmembrane protein	4.98097
A1S_3175	bfrB	bacterioferritin	3.31694
A1S_3272	ynfM	putative transporter (MFS superfamily)	2.91732
A1S_3280	gabD	NADP+-dependent succinate semialdehyde dehydrogenase	2.00328
A1S_3281	puuE	4-aminobutyrate aminotransferase PLP-dependent	3.02052
A1S_3449	ppc	phosphoenolpyruvate carboxylase	2.23858
A1S_3505		hypothetical protein	-7.37405
A1S_3813		hypothetical protein	-12.8418
A1S_3816		hypothetical protein	-6.20671
A1S_3877		hypothetical protein	3.27551
a Gene names obtained using sequence similarities in Uniprot or NCBI databases
* Related to Figure 1C, fold-change in transcription for WT+Na2S vs WT untreated
** Significance threshold set at >2-fold change and p<0.001

## Sheet: Table S1B WT proteomics
Table S1B. Composite list of proteins identified in LC-MS/MS proteomic analysis of WT and WT+Na2S
UniProtID	Locus Taga	Locus Tagb	Gene Name	Function	detected times out of 4 WT	detected times out of 4 WT+Na2S	WT (normalized protein abundance)	WT+Na2S (normalized protein abundance)	log2_(WT+Na2S/WT)	-log p
A0A059ZP15	AUO97_RS10140	A1S_0543	ilvI	acetolactate synthase 3 large subunit	0	4	#DIV/0!	3.35288e-06	#DIV/0!	-
A0A1E3M8L8	AUO97_RS12715	A1S_1092	argD	aspartate aminotransferase family protein	0	4	#DIV/0!	2.0118e-05	#DIV/0!	-
A0A1E3M3S2	AUO97_RS16295	A1S_1708	pdo1	MBL fold metallo-hydrolase	0	4	#DIV/0!	0.000567175	#DIV/0!	-
A0A1E3M3N7	AUO97_RS16300	A1S_1709	sqr	TIGR01244 family phosphatase	0	4	#DIV/0!	6.77984e-05	#DIV/0!	-
A0A1E3MBE0	AUO97_RS02615	A1S_2728	BGC29_00925	DUF3298 domain-containing protein	0	4	#DIV/0!	7.74155e-06	#DIV/0!	-
A0A0C0C2K2	AUO97_RS05435	A1S_3277	yhhW_4	pirin family protein	0	4	#DIV/0!	4.48552e-06	#DIV/0!	-
A0A1E3M1L2	AUO97_RS11410	A1S_0842	pgeF	peptidoglycan editing factor PgeF	0	3	#DIV/0!	1.96138e-06	#DIV/0!	-
A0A1E3M736	AUO97_RS16950	A1S_1819	A7M79_12830	KR domain-containing protein	0	3	#DIV/0!	1.20171e-06	#DIV/0!	-
A0A1E3M8S5	AUO97_RS01040	A1S_2431	A7M79_07770	LysR family transcriptional regulator	0	3	#DIV/0!	2.07104e-05	#DIV/0!	-
V5VA92	AUO97_RS03030	A1S_2809	ecnB	entericidin, EcnA/B family	0	3	#DIV/0!	1.61311e-06	#DIV/0!	-
A0A1E3MBP9	AUO97_RS03250	A1S_2852	BGC29_01560	acetyl-CoA acetyltransferase	0	3	#DIV/0!	7.6607e-06	#DIV/0!	-
V5V9M7	AUO97_RS04125	A1S_3030	ybeZ	PhoH family protein	0	3	#DIV/0!	2.33088e-06	#DIV/0!	-
A0A1E3M9U6	AUO97_RS05160	A1S_3231	B4R90_06360	acetyl-CoA hydrolase	0	3	#DIV/0!	5.62795e-06	#DIV/0!	-
A0A077GCU3	AUO97_RS06985	A1S_0045	ampD	1,6-anhydro-N-acetylmuramyl-L-alanine amidase AmpD	0	2	#DIV/0!	1.19e-06	#DIV/0!	-
A0A1E3M5Y2	AUO97_RS06665	A1S_0105	BGC29_04500	acyl-CoA dehydrogenase	0	2	#DIV/0!	1.53743e-06	#DIV/0!	-
V5VIZ9	AUO97_RS08540	A1S_0217	A7M79_08980	hypothetical protein	0	2	#DIV/0!	3.7369e-05	#DIV/0!	-
A0A0D7UAL8	AUO97_RS08945	A1S_0301	ydeN	serine hydrolase family protein	0	2	#DIV/0!	3.52133e-06	#DIV/0!	-
A0A1E3M7Q8	AUO97_RS09430	A1S_0402	BGC29_15335	long-chain-acyl-CoA synthetase	0	2	#DIV/0!	1.2524e-05	#DIV/0!	-
A0A086I1L1	AUO97_RS09655	A1S_0444	A7M79_04395	hypothetical protein	0	2	#DIV/0!	1.1458e-06	#DIV/0!	-
V5VGG8	AUO97_RS11100	A1S_0779	A7M79_13265	hypothetical protein	0	2	#DIV/0!	2.19633e-06	#DIV/0!	-
V5VG87	AUO97_RS11205	A1S_0799	ligA	DNA ligase (NAD(+)) LigA	0	2	#DIV/0!	5.70525e-07	#DIV/0!	-
A0A0J8WI13	AUO97_RS11420	A1S_0844	smpB	SsrA-binding protein	0	2	#DIV/0!	7.96151e-07	#DIV/0!	-
A0A0X3QPX2	AUO97_RS11710	A1S_0902	A7M79_06610	VOC family protein	0	2	#DIV/0!	1.02596e-06	#DIV/0!	-
V5VFA9	AUO97_RS12245	A1S_1005	corC_2	HlyC/CorC family transporter	0	2	#DIV/0!	1.36891e-06	#DIV/0!	-
A0A0E1FFQ5	AUO97_RS13375	A1S_1195	gstB_2	glutathione S-transferase	0	2	#DIV/0!	6.01979e-06	#DIV/0!	-
A0A1E3M2L9	AUO97_RS13835	A1S_1268	A7M79_13665	DUF1445 domain-containing protein	0	2	#DIV/0!	6.22073e-06	#DIV/0!	-
A0A1E3M5L7	AUO97_RS14770	A1S_1451	A7M79_15535	amidohydrolase	0	2	#DIV/0!	1.23048e-06	#DIV/0!	-
A0A1E3MAI0	AUO97_RS14890	A1S_1476	BGC29_10005	tautomerase family protein	0	2	#DIV/0!	1.01936e-06	#DIV/0!	-
A0A1E3M3D8	AUO97_RS15860	A1S_1628	hscA	molecular chaperone HscA	0	2	#DIV/0!	4.1006e-07	#DIV/0!	-
V5VF61	AUO97_RS15895	A1S_1636	A7M79_10175	poly(hydroxyalcanoate) granule associated protein	0	2	#DIV/0!	2.4601e-07	#DIV/0!	-
V5VD64	AUO97_RS16110	A1S_1675	A7M79_09965	hypothetical protein	0	2	#DIV/0!	1.63016e-06	#DIV/0!	-
A0A1E3M3K7	AUO97_RS16310	A1S_1711	A7M79_09760	homoserine dehydrogenase	0	2	#DIV/0!	5.39795e-07	#DIV/0!	-
A0A1E3M9G4	AUO97_RS17005	A1S_1830	A7M79_12885	dihydrofolate reductase	0	2	#DIV/0!	6.3632e-07	#DIV/0!	-
A0A1E3M7R9	AUO97_RS17095	A1S_1850	A7M79_19845	3-oxoadipate enol-lactonase	0	2	#DIV/0!	8.93422e-07	#DIV/0!	-
A0A1E3M8Y5	AUO97_RS17875	A1S_1995	A7M79_11140	molybdopterin molybdenumtransferase MoeA	0	2	#DIV/0!	7.77043e-07	#DIV/0!	-
A0A090B9V0	AUO97_RS17960	A1S_2012	A7M79_11055	hypothetical protein	0	2	#DIV/0!	1.37544e-06	#DIV/0!	-
A0A059ZS83	AUO97_RS18955	A1S_2165	A7M79_12420	RDD family protein	0	2	#DIV/0!	3.34078e-06	#DIV/0!	-
	AUO97_RS00005	A1S_2222		alpha/beta hydrolase	0	2	#DIV/0!	2.752e-07	#DIV/0!	-
V5VA16	AUO97_RS02390	A1S_2685	A7M90_18985	hypothetical protein	0	2	#DIV/0!	1.60802e-06	#DIV/0!	-
A0A1E3MDC0	AUO97_RS03025	A1S_2808	BGC29_01335	DUF1853 domain-containing protein	0	2	#DIV/0!	3.54036e-08	#DIV/0!	-
V5VA25	AUO97_RS03090	A1S_2820	A7M90_16990	DUF1508 domain-containing protein	0	2	#DIV/0!	3.09539e-06	#DIV/0!	-
A0A059ZLB2	AUO97_RS03245	A1S_2851	nphR_2	AraC family transcriptional regulator	0	2	#DIV/0!	9.99107e-07	#DIV/0!	-
A0A1E3MBZ6	AUO97_RS03880	A1S_2952	BGC29_02180	dihydrolipoyl dehydrogenase	0	2	#DIV/0!	3.85721e-06	#DIV/0!	-
A0A081GT81	AUO97_RS04115	A1S_3027	A7M90_15175	lytic transglycosylase	0	2	#DIV/0!	2.48273e-06	#DIV/0!	-
A0A1E3M9B2	AUO97_RS04220	A1S_3045	rnr	ribonuclease R	0	2	#DIV/0!	9.41968e-07	#DIV/0!	-
A0A1E3MCP2	AUO97_RS05705	A1S_3330	lpxC	UDP-3-O-[3-hydroxymyristoyl] N-acetylglucosamine deacetylase	0	2	#DIV/0!	1.22702e-06	#DIV/0!	-
V5V8K4	AUO97_RS07430	A1S_3458	A7M79_16755	sodium-dependent transporter	0	2	#DIV/0!	6.58701e-05	#DIV/0!	-
A0A1E3MAF8	AUO97_RS09245	A1S_0364	BGC29_15515	DNA-binding protein	1	4	1.08109e-06	7.5938e-06	2.81234	2.15224
A0A1E3M7L1	AUO97_RS09710	A1S_0455	msrA	peptide-methionine (S)-S-oxide reductase	1	4	1.96241e-05	9.77149e-05	2.31595	1.58992
V5VFA6	AUO97_RS12360	A1S_1028	ygiD	dioxygenase	1	4	1.61361e-06	4.92549e-06	1.60997	0.97548
A0A1E3M2P0	AUO97_RS14345	A1S_1367	BGC29_07815	thioesterase family protein	1	4	4.17932e-06	2.12261e-05	2.3445	1.8787
A0A059ZPS8	AUO97_RS16280	A1S_1705	gutB	2,3-butanediol dehydrogenase	1	4	2.68937e-06	1.84634e-05	2.77933	1.28206
V5VAX6	AUO97_RS01280	A1S_2476	rluE	rRNA large subunit pseudouridine synthase E	1	4	3.00303e-06	2.20517e-05	2.8764	2.33784
A0A1E3M6B5	AUO97_RS01585	A1S_2538	BGC29_03610	hypothetical protein	1	4	4.98575e-07	2.72279e-05	5.77113	0.92229
V5VA09	AUO97_RS02430	A1S_2692	nhaX	universal stress protein	1	4	6.81029e-07	4.55842e-06	2.74275	2.61922
A0A1E3MCD7	AUO97_RS05275	A1S_3253	BGC29_11270	hypothetical protein	1	4	4.9452e-06	2.31011e-05	2.22387	1.62545
A0A1E3MA72	AUO97_RS05295	A1S_3256	BGC29_11290	isoprenoid biosynthesis protein ElbB	1	4	8.91237e-07	4.91172e-06	2.46235	1.69046
A0A0E1JGH6	AUO97_RS05595	A1S_3309	acsA_1	acetate--CoA ligase	1	4	9.5048e-07	1.32335e-05	3.7994	1.16031
A0A1E3M421	AUO97_RS06660	A1S_0106	BGC29_04505	enoyl-CoA hydratase	1	3	3.07945e-06	2.5066e-05	3.02499	0.697629
V5VGN5	AUO97_RS09795	A1S_0471	metX	homoserine O-acetyltransferase	1	3	9.10299e-07	3.7141e-06	2.0286	0.901191
V5VG26	AUO97_RS11015	A1S_0764	nuoN	NADH-quinone oxidoreductase subunit N	1	3	4.73086e-07	1.86559e-06	1.97946	0.620503
A0A1A9L379	AUO97_RS11670	A1S_0894	smpA	outer membrane protein assembly factor BamE	1	3	1.3422e-06	4.56353e-06	1.76555	0.785632
A0A1E3M8V5	AUO97_RS12495	A1S_1054	rnhA	DNA polymerase III subunit epsilon	1	3	2.24471e-07	1.21475e-06	2.43606	0.774002
A0A1E3M2P3	AUO97_RS14225	A1S_1348	A7M79_13920	carbonic anhydrase	1	3	5.34036e-07	2.65443e-06	2.31339	1.03203
A0A059ZC72	AUO97_RS14380	A1S_1376	mmgC_6	isovaleryl-CoA dehydrogenase	1	3	1.14662e-06	6.69558e-06	2.54582	0.974805
A0A1E3M605	AUO97_RS00390	A1S_2294	A7M79_08345	PhzF family phenazine biosynthesis protein	1	3	9.76811e-07	2.66893e-06	1.45011	0.604814
A0A059ZEK3	AUO97_RS01180	A1S_2459	A7M79_07630	ferredoxin reductase	1	3	6.05163e-07	1.51618e-06	1.32504	0.468997
A0A1E3M6S4	AUO97_RS01615	A1S_2545	BGC29_03640	peroxiredoxin	1	3	1.91479e-07	2.62063e-06	3.77465	0.819564
V5VA19	AUO97_RS03395	A1S_2883	baeR	DNA-binding response regulator	1	3	3.06645e-06	1.11111e-05	1.85736	0.810266
V5VHW4	AUO97_RS07205	A1S_2961	A7M79_16100	hypothetical protein	1	3	5.51233e-07	4.65196e-06	3.07711	1.08762
A0A0H4UWT9	AUO97_RS16195	A1S_3716	A7M79_09880	hypothetical protein	1	3	3.50533e-07	3.70053e-06	3.40011	1.33465
A0A1E3M5U7	AUO97_RS06880	A1S_0064	pgi	glucose-6-phosphate isomerase	1	2	1.7268e-07	7.35909e-07	2.09143	0.571411
A0A0F4EKC2	AUO97_RS08580	A1S_0225	BGC29_18845	hypothetical protein	1	2	7.61008e-07	4.57769e-06	2.58864	0.657485
V5VHI6	AUO97_RS08700	A1S_0251	thiC	phosphomethylpyrimidine synthase	1	2	1.34878e-06	2.70057e-06	1.00161	0.270327
A0A1E3M7T1	AUO97_RS09510	A1S_0417	leuC	3-isopropylmalate dehydratase large subunit	1	2	3.66886e-07	2.11096e-06	2.52449	0.658253
V5VH99	AUO97_RS09605	A1S_0434	A7M79_04345	hypothetical protein	1	2	1.02227e-06	1.72252e-06	0.752745	0.192899
V5VGC8	AUO97_RS11035	A1S_0768	cmpR_1	LysR family transcriptional regulator	1	2	1.04176e-07	1.25516e-06	3.59077	0.659555
A0A098SGK6	AUO97_RS11555	A1S_0872	rimI	ribosomal-protein-alanine N-acetyltransferase	1	2	3.31005e-07	6.95351e-07	1.07089	0.291916
A0A059ZH94	AUO97_RS12085	A1S_0972	pitA	inorganic phosphate transporter	1	2	4.25692e-07	1.33127e-06	1.64491	0.463707
V5VH74	AUO97_RS12175	A1S_0992	oxyR	hydrogen peroxide-inducible genes activator	1	2	5.34187e-07	1.357e-06	1.345	0.356532
A0A1E3M886	AUO97_RS12375	A1S_1032	BGC29_13585	hypothetical protein	1	2	1.21575e-05	2.6218e-05	1.10871	0.290618
A0A1E3MB25	AUO97_RS12820	A1S_1110	A7M79_07005	DUF1487 domain-containing protein	1	2	3.13424e-07	9.3443e-07	1.57597	0.421868
A0A1E3M2S8	AUO97_RS14370	A1S_1374	A7M79_14055	enoyl-CoA hydratase	1	2	1.23067e-06	2.80784e-06	1.19002	0.327471
V5VC71	AUO97_RS17500	A1S_1930	ftsY	signal recognition particle-docking protein FtsY	1	2	7.89395e-07	9.12546e-07	0.20915	0.0451117
Q5DL44	AUO97_RS01595	A1S_2541	queE	7-carboxy-7-deazaguanine synthase QueE	1	2	7.13812e-07	1.33626e-06	0.904585	0.224325
A0A098SM44	AUO97_RS02270	A1S_2662	BGC29_00590	MBL fold metallo-hydrolase	1	2	7.21265e-07	2.13616e-06	1.56642	0.43248
A0A154E0J4	AUO97_RS05570	A1S_3304	exaE	DNA-binding response regulator	1	2	6.16586e-07	1.22169e-06	0.9865	0.264696
V5V8A4	AUO97_RS05765	A1S_3341	exoA	exodeoxyribonuclease III	1	2	5.80511e-07	6.85514e-07	0.239863	0.0511636
V5VHA9	AUO97_RS08555	A1S_0220	nrdR	transcriptional regulator NrdR	2	4	2.66157e-06	8.1254e-06	1.61016	1.65003
V5VH89	AUO97_RS08655	A1S_0242	feoA	ferrous iron transport protein A	2	4	6.8626e-06	1.11287e-05	0.697455	0.442545
A0A1E3MAD8	AUO97_RS09345	A1S_0386	BGC29_15415	SAM-dependent methyltransferase	2	4	2.40856e-06	7.45372e-06	1.62979	1.28414
V5VFJ0	AUO97_RS12475	A1S_1050	A7M79_12275	BON domain-containing protein	2	4	8.87614e-06	2.26078e-05	1.34882	0.930585
V5VEF1	AUO97_RS14505	A1S_1395	A7M79_15270	N-acetyltransferase	2	4	4.61026e-06	2.7568e-05	2.58007	2.87955
A0A1E3M313	AUO97_RS15160	A1S_1522	B4R90_11690	OsmC family peroxiredoxin	2	4	1.34752e-06	4.05404e-06	1.58905	1.50073
A0A1E3M6W2	AUO97_RS16725	A1S_1780	A7M79_03920	nicotinate phosphoribosyltransferase	2	4	1.37595e-06	6.01428e-06	2.12797	1.33537
V5VC25	AUO97_RS17810	A1S_1985	A7M79_11200	hypothetical protein	2	4	3.68185e-06	1.92521e-05	2.38652	1.32522
V5VCC4	AUO97_RS17835	A1S_1987	galE	UDP-glucose 4-epimerase GalE	2	4	3.27659e-06	1.01687e-05	1.63386	0.576535
A0A1E3M618	AUO97_RS01075	A1S_2437	nudJ	NUDIX hydrolase	2	4	4.68783e-06	1.6819e-05	1.8431	1.54536
V5VB54	AUO97_RS01175	A1S_2458	desA3_1	acyl-CoA desaturase	2	4	6.12677e-06	1.54292e-05	1.33246	0.839335
V5VBR7	AUO97_RS02850	A1S_2774	thrH	bifunctional phosphoserine phosphatase/homoserine phosphotransferase ThrH	2	4	2.32921e-06	1.81801e-05	2.96445	0.893596
A0A098SC05	AUO97_RS03235	A1S_2849	oprB_2	porin	2	4	2.81577e-06	1.13746e-05	2.01421	1.18608
A0A0D7T955	AUO97_RS07895	A1S_3367	B9X91_22665	DUF924 domain-containing protein	2	4	7.15934e-07	4.06033e-06	2.5037	1.5608
V5VE07	AUO97_RS15280	A1S_3682	A7M79_10525	hypothetical protein	2	4	2.56879e-06	1.18193e-05	2.20199	2.03419
A0A1E3M6M1	AUO97_RS06905	A1S_0059	BGC29_04275	glycosyltransferase family 4 protein	2	3	2.0615e-06	2.56661e-06	0.316169	0.122188
A0A1E3M465	AUO97_RS06900	A1S_0060	BGC29_04280	Amylovoran biosynthesis glycosyltransferase AmsE	2	3	1.24029e-06	1.72963e-06	0.479777	0.198103
V5VHG7	AUO97_RS08800	A1S_0273	gph_2	phosphoglycolate phosphatase	2	3	4.29948e-06	6.92117e-06	0.686855	0.276286
A0A1E3M7V2	AUO97_RS09275	A1S_0370	BGC29_15485	type II secretion system protein GspG	2	3	9.27574e-07	2.266e-06	1.28861	0.676641
A0A1E3M7I1	AUO97_RS09805	A1S_0473	BGC29_14965	PKHD-type hydroxylase	2	3	2.64679e-06	8.96569e-06	1.76017	0.697378
A0A059ZU64	AUO97_RS09980	A1S_0510	acpP	acyl carrier protein	2	3	1.68771e-05	2.33835e-05	0.470426	0.203293
V5V8S3	AUO97_RS10045 ; AUO97_RS11995 ; AUO97_RS05715	A1S_0524 ; A1S_3332 ; A1S_0957	ftsA		2	3	4.77053e-05	8.68609e-06	-2.45737	0.393307
A0A059ZRF8	AUO97_RS10690	A1S_0704	A7M79_19405	DUF2218 domain-containing protein	2	3	1.80463e-06	4.62277e-06	1.35705	0.497913
A0A1E3MA30	AUO97_RS12210	A1S_0999	A7M79_06115	capsule assembly Wzi family protein	2	3	3.87258e-06	7.41429e-06	0.937015	0.432493
V5VGL5	AUO97_RS12955	A1S_1139	A7M79_14760	hypothetical protein	2	3	1.2284e-05	1.80653e-05	0.556447	0.252574
A0A1E3M5T3	AUO97_RS14580	A1S_1412	BGC29_17245	glutathione S-transferase	2	3	1.28517e-06	9.47005e-06	2.88142	1.02656
V5VDY2	AUO97_RS14965	A1S_1489	A7M79_17875	glutathione S-transferase	2	3	6.09849e-07	1.43015e-06	1.22964	0.597922
A0A1E3M931	AUO97_RS17565	A1S_1942	A7M79_14480	hypothetical protein	2	3	1.79432e-05	1.11172e-05	-0.69064	0.189673
A0A059ZKK0	AUO97_RS00165	A1S_2253	pyrD	dihydroorotate dehydrogenase (quinone)	2	3	9.12581e-07	1.57746e-06	0.789583	0.381422
V5VAG2	AUO97_RS01525	A1S_2525	mucD_1	PDZ domain-containing protein	2	3	2.9685e-06	9.67343e-06	1.70429	0.800039
V5VAF2	AUO97_RS02775	A1S_2758	qmcA	SPFH/Band 7/PHB domain protein	2	3	2.72757e-06	8.40716e-06	1.624	0.86609
A0A1E3MA78	AUO97_RS05845	A1S_3358	BGC29_11835	ureidoglycolate lyase	2	3	2.71449e-06	3.75723e-06	0.468989	0.192365
V5V8R1	AUO97_RS07815	A1S_3384	A7M79_16395	hypothetical protein	2	3	1.59877e-06	7.36331e-06	2.20339	0.856509
A0A059ZP13	AUO97_RS07795	A1S_3387	A7M79_16410	hypothetical protein	2	3	1.3108e-06	2.21116e-06	0.754353	0.359746
C9D9L2	AUO97_RS08520	A1S_0214	uspA	universal stress protein A	2	2	1.05046e-06	1.32273e-06	0.3325	0.102626
A0A1E3M4R6	AUO97_RS08630	A1S_0237	pbpG	D-alanyl-D-alanine endopeptidase	2	2	7.12233e-07	9.53875e-07	0.421451	0.126099
A0A059ZM94	AUO97_RS09190	A1S_0351	A7M79_05660	hypothetical protein	2	2	9.05706e-07	1.41459e-06	0.643275	0.208558
V5VGR7	AUO97_RS09515	A1S_0418	leuD	3-isopropylmalate dehydratase small subunit	2	2	1.56716e-06	3.85086e-06	1.29702	0.356497
V5VGM5	AUO97_RS10495	A1S_0611	A7M79_05375	YggT family protein	2	2	9.65319e-07	1.32257e-06	0.454266	0.132591
A0A1E3MAQ9	AUO97_RS11725	A1S_0905	A7M79_06595	FAD-dependent oxidoreductase	2	2	2.42403e-06	2.42426e-06	0.000135251	3.80264e-05
V5VDN7	AUO97_RS14970	A1S_1490	gltI	amino acid ABC transporter substrate-binding protein	2	2	2.35736e-06	3.06277e-06	0.377666	0.117075
A0A1E3M924	AUO97_RS17465	A1S_1924	A7M79_14575	cytochrome bd-II oxidase subunit 1	2	2	9.36667e-06	1.07256e-05	0.19545	0.0575336
G1C7C5	AUO97_RS00335	A1S_2284	mrcB	penicillin-binding protein 1B	2	2	1.18389e-06	1.05239e-06	-0.16987	0.0470746
A0A0B9X8X9	AUO97_RS04155	A1S_3036	B9X95_08165	NAD(P)H:quinone oxidoreductase	2	2	1.28042e-05	2.85183e-06	-2.16666	0.329203
V5V966	AUO97_RS04260	A1S_3052	cptB	succinate dehydrogenase assembly factor 2	2	2	3.24993e-05	4.07932e-05	0.327918	0.100047
A0A081GR64	AUO97_RS04530	A1S_3105	A7M79_03125	inositol monophosphatase	2	2	4.75954e-06	4.08051e-06	-0.222072	0.0529838
A0A0B9XBX8	AUO97_RS05260	A1S_3250	A7M79_08600	hypothetical protein	2	2	1.00397e-06	1.34785e-06	0.424953	0.132925
A0A1E3MBT5	AUO97_RS03660		BGC29_01965	N-acetyltransferase	2	2	1.07922e-06	6.07702e-07	-0.828557	0.263894
V5VFD9	AUO97_RS12775	A1S_1101	kdgD	5-dehydro-4-deoxyglucarate dehydratase	2	1	1.25954e-06	6.32704e-07	-0.993293	0.267931
	AUO97_RS14670	A1S_1429		malonate transporter subunit MadM	2	1	1.14328e-05	6.51481e-06	-0.811387	0.210829
A0A1E3M382	AUO97_RS15235	A1S_1536	A7M79_10570	DUF2058 domain-containing protein	2	1	3.67363e-06	1.20839e-06	-1.60412	0.453957
V5VDP0	AUO97_RS15245	A1S_1538	sstT	serine/threonine transporter SstT	2	1	5.63784e-06	2.2163e-06	-1.34699	0.371207
A0A1E3M344		A1S_1638	A7M79_10165		2	1	2.17998e-06	5.65308e-07	-1.9472	0.510876
V5VDY4	AUO97_RS17720	A1S_1967	lpxD	UDP-3-O-(3-hydroxymyristoyl)glucosamine N-acyltransferase	2	1	2.13036e-06	9.60788e-07	-1.14881	0.316166
V5VCA0	AUO97_RS18335	A1S_2044	gltA_1	FMN-binding glutamate synthase family protein	2	1	1.10389e-06	4.69548e-07	-1.23325	0.342531
A0A1E3M1L0	AUO97_RS18485	A1S_2076	BGC29_08205	TonB-dependent siderophore receptor	2	1	3.49015e-07	2.78215e-07	-0.327088	0.0724839
V5VBJ6	AUO97_RS00575	A1S_2329	lipA_1	lipoyl synthase	2	1	1.54074e-06	1.00092e-06	-0.62229	0.151333
A0A0H4U8G8	AUO97_RS00705	A1S_2358	A7M79_08020	TonB-dependent receptor	2	1	8.69397e-05	2.97259e-05	-1.54829	0.43491
A0A086I1Z7	AUO97_RS02585	A1S_2701	plaP	APC family permease	2	1	9.73388e-07	1.00129e-07	-3.28116	0.594604
V5VA76	AUO97_RS02820	A1S_2768	uppP	undecaprenyl-diphosphatase	2	1	3.81455e-06	1.43783e-06	-1.40762	0.324671
	AUO97_RS03670	A1S_2928		hypothetical protein	2	1	6.7112e-06	2.98999e-06	-1.16643	0.320879
V5V9S3	AUO97_RS04160	A1S_3037	yihY	membrane protein	2	1	1.07159e-06	8.87879e-07	-0.271312	0.0594168
A0A1E3M9U8	AUO97_RS05315	A1S_3258	BGC29_11310	flavodoxin family protein	2	1	2.62078e-06	1.99246e-06	-0.395446	0.091444
V5V8V9	AUO97_RS05730	A1S_3335	murC	UDP-N-acetylmuramate--L-alanine ligase	2	1	1.0018e-06	5.1526e-07	-0.959224	0.254725
V5VDN6	AUO97_RS15270	A1S_3681	A7M79_10535	DUF2237 domain-containing protein	2	1	2.44312e-06	1.31801e-06	-0.890367	0.233812
A0A1E3M4G8	AUO97_RS08645	A1S_0240	BGC29_18910	DsbC family protein	2	0	1.14538e-06	#DIV/0!	#DIV/0!	-
V5VGG4	AUO97_RS10340	A1S_0583	pcnB	polynucleotide adenylyltransferase PcnB	2	0	7.49023e-07	#DIV/0!	#DIV/0!	-
A0A081H968	AUO97_RS11380	A1S_0835	lolB	outer membrane lipoprotein LolB	2	0	2.2104e-06	#DIV/0!	#DIV/0!	-
R4LBY7	AUO97_RS12410	A1S_1037	smc_2	hypothetical protein	2	0	1.75482e-06	#DIV/0!	#DIV/0!	-
V5VF83	AUO97_RS13310	A1S_1182	crp	cAMP-activated global transcriptional regulator CRP	2	0	1.69078e-06	#DIV/0!	#DIV/0!	-
A0A1E3M2B5	AUO97_RS13525	A1S_1222	A7M79_12950	exodeoxyribonuclease VII large subunit	2	0	7.62877e-05	#DIV/0!	#DIV/0!	-
A0A0E1FEV3	AUO97_RS14740	A1S_1445	tauD	taurine dioxygenase	2	0	7.92724e-06	#DIV/0!	#DIV/0!	-
	AUO97_RS14940	A1S_1484		D-methionine transporter	2	0	6.9908e-06	#DIV/0!	#DIV/0!	-
A0A1E3M3A2	AUO97_RS15335	A1S_1555	msbA	lipid A export permease/ATP-binding protein MsbA	2	0	1.46863e-06	#DIV/0!	#DIV/0!	-
A0A1E3M984	AUO97_RS17730	A1S_1969	bamA	outer membrane protein assembly factor BamA	2	0	3.53673e-07	#DIV/0!	#DIV/0!	-
A0A1E3M6G7	AUO97_RS01145	A1S_2452	A7M79_07665	NAD-dependent aldehyde dehydrogenase	2	0	6.67841e-07	#DIV/0!	#DIV/0!	-
A0A098SCQ1	AUO97_RS02910	A1S_2786	A7M90_16810	hypothetical protein	2	0	1.02614e-06	#DIV/0!	#DIV/0!	-
V5VB71	AUO97_RS04180	A1S_3041	A7M79_10860	hypothetical protein	2	0	4.70185e-07	#DIV/0!	#DIV/0!	-
V5RCU6	AUO97_RS06940	A1S_0054	dgaB	N-acetyltransferase	3	4	1.1264e-05	1.39822e-05	0.311872	0.279097
A0A1E3M410	AUO97_RS06710	A1S_0095	dadA	D-amino-acid dehydrogenase	3	4	3.00768e-06	1.19426e-05	1.9894	1.78198
V5VHH9	AUO97_RS06515	A1S_0135	A7M79_11710	OsmC family peroxiredoxin	3	4	9.49179e-06	2.8504e-05	1.58641	1.55695
A0A0H4UUL7	AUO97_RS06195	A1S_0201	BGC29_19200	outer membrane porin, OprD family	3	4	6.01992e-06	6.00264e-06	-0.00414702	0.00167709
V5VHJ7	AUO97_RS08625	A1S_0236	sirA	DNA-binding response regulator	3	4	3.88038e-06	1.10615e-05	1.51127	2.49618
V5VGL3	AUO97_RS09915	A1S_0497	iscX	Fe-S assembly protein IscX	3	4	4.1267e-06	8.78314e-06	1.08975	0.863013
V5VGU9	AUO97_RS09955	A1S_0505	bamB	outer membrane protein assembly factor BamB	3	4	6.47784e-06	1.05933e-05	0.70957	0.716453
A0A1E3M7D7	AUO97_RS10190	A1S_0552	BGC29_14590	DUF1851 domain-containing protein	3	4	6.87459e-06	1.73393e-05	1.3347	0.922065
A0A1E3M7F2	AUO97_RS10270	A1S_0568	BGC29_14510	NAD(P) transhydrogenase subunit beta	3	4	1.96413e-05	2.06583e-05	0.0728362	0.0426296
V5VGB8	AUO97_RS10655	A1S_0696	A7M79_19370	NUDIX hydrolase	3	4	5.6363e-06	1.81058e-05	1.68363	1.64894
V5VHL9	AUO97_RS11415	A1S_0843	pnpB_1	flavodoxin family protein	3	4	5.69887e-06	8.60589e-06	0.594648	0.617845
A0A1E3MAU9	AUO97_RS11705	A1S_0901	A7M79_06615	hypothetical protein	3	4	2.97085e-06	6.48358e-06	1.12592	1.27425
A0A0K9A9I8	AUO97_RS11900	A1S_0937	fbp_1	FKBP-type peptidyl-prolyl cis-trans isomerase	3	4	3.42181e-06	5.09108e-06	0.573212	0.574319
A0A1E3M8C2	AUO97_RS12700	A1S_1088	A7M79_06885	hypothetical protein	3	4	3.53438e-06	6.42887e-06	0.863108	0.793481
V5VF03	AUO97_RS13390	A1S_1199	gstB_1	glutathione S-transferase	3	4	2.41106e-05	5.83372e-05	1.27475	0.872545
A0A1E3M2I5	AUO97_RS13830	A1S_1267	pxpA	LamB/YcsF family protein	3	4	1.17692e-06	1.73368e-06	0.558821	0.265105
A0A1E3M331	AUO97_RS15260	A1S_1541	A7M79_10545	hypothetical protein	3	4	3.63967e-06	4.79364e-06	0.397315	0.348103
V5VDI2	AUO97_RS15315	A1S_1551	soj_2	ParA family protein	3	4	2.15313e-05	2.83861e-05	0.398751	0.168538
V5VDG8	AUO97_RS15415	A1S_1571	cmk	cytidylate kinase	3	4	1.46505e-05	2.3364e-05	0.673337	0.619532
V5VHG2	AUO97_RS06215	A1S_1815	fadD_2	long-chain fatty acid--CoA ligase	3	4	2.17328e-06	2.57338e-06	0.243788	0.171099
A0A1E3M758	AUO97_RS16940	A1S_1817	A7M79_12820	acyl-CoA dehydrogenase	3	4	7.55982e-06	1.42612e-05	0.915675	0.603989
A0A059ZMF7	AUO97_RS18350	A1S_2050	murB	UDP-N-acetylmuramate dehydrogenase	3	4	9.34179e-06	2.50655e-05	1.42393	1.52068
A0A1E3M1Q5	AUO97_RS18365	A1S_2053	A7M79_11000	alcohol dehydrogenase	3	4	6.8869e-06	1.21609e-05	0.82032	0.649188
A0A1E3M1P0	AUO97_RS18650	A1S_2107	A7M79_18855	GMP synthase	3	4	1.42545e-05	2.12563e-05	0.576475	0.371737
A0A059ZHT8	AUO97_RS19045	A1S_2184	prmA_2	50S ribosomal protein L11 methyltransferase	3	4	2.88259e-06	4.38307e-06	0.604577	0.246836
V5VD32	AUO97_RS00225	A1S_2264	thiS	thiamine biosynthesis protein ThiS	3	4	1.6272e-05	1.22496e-05	-0.409658	0.150106
V5VBG7	AUO97_RS00325	A1S_2282	A7M79_08410	DUF1315 domain-containing protein	3	4	1.62008e-06	1.86409e-06	0.202408	0.0778805
V5VAU1	AUO97_RS00675	A1S_2350	ubiC	chorismate--pyruvate lyase	3	4	5.6569e-06	7.93749e-06	0.488671	0.520178
A0A077GPE7	AUO97_RS01415	A1S_2505	A7M79_19580	hypothetical protein	3	4	7.51138e-06	2.61836e-05	1.80152	2.20889
V5VCB8	AUO97_RS01635	A1S_2549	A7M90_09810	NIF3 1	3	4	1.44096e-05	1.40268e-05	-0.0388435	0.0113275
V5VA46	AUO97_RS02250	A1S_2658	htpX	protease HtpX	3	4	4.39257e-06	4.81228e-06	0.131653	0.0586923
Q24LT6	AUO97_RS02665	A1S_2737	adeK	multidrug efflux RND transporter AdeIJK outer membrane channel subunit AdeK	3	4	7.25055e-06	3.06528e-05	2.07985	2.34422
V5V9K5	AUO97_RS04500	A1S_3099	mlaB	STAS domain-containing protein	3	4	7.58191e-06	6.55756e-06	-0.209402	0.127724
V5V915	AUO97_RS04525	A1S_3104	deaD	DEAD/DEAH box helicase	3	4	4.30895e-06	6.49712e-06	0.592466	0.243614
A0A0D8G9Q7	AUO97_RS04725	A1S_3143	sodC	hypothetical protein	3	4	8.84936e-06	1.97775e-05	1.16021	1.50505
V5VAN8	AUO97_RS05150	A1S_3229	ompR	two-component system response regulator OmpR	3	4	8.2682e-06	2.91992e-05	1.82029	1.22955
A0A1E3MA12	AUO97_RS05455	A1S_3281	BGC29_11445	4-aminobutyrate--2-oxoglutarate transaminase	3	4	6.10497e-06	7.84584e-05	3.68387	1.69345
V5VDH6	AUO97_RS18725	A1S_3786	A7M79_18925	hypothetical protein	3	4	3.41881e-06	8.53916e-06	1.3206	1.68032
A0A086I0Y5	AUO97_RS11320	A1S_0823	ribB	3,4-dihydroxy-2-butanone-4-phosphate synthase	3	3	1.68545e-06	2.09836e-06	0.316129	0.161245
A0A059ZLR1	AUO97_RS11895	A1S_0936	yaeQ	hypothetical protein	3	3	3.76058e-06	5.22738e-06	0.475132	0.203141
A0A1E3M7C1	AUO97_RS16640	A1S_1765	A7M79_18515	type II toxin-antitoxin system HipA family toxin	3	3	4.68389e-06	7.66623e-06	0.710809	0.285868
A0A1E3M911	AUO97_RS17545	A1S_1938	A7M79_14500	hypothetical protein	3	3	1.44037e-05	1.56245e-05	0.117373	0.0605537
A0A059ZMM4	AUO97_RS17850	A1S_1990	A7M79_11165	hypothetical protein	3	3	4.30949e-06	3.38779e-06	-0.347174	0.134607
V5VCI8	AUO97_RS17855	A1S_1991	tusE	TusE/DsrC/DsvC family sulfur relay protein	3	3	2.41891e-06	3.8988e-06	0.688671	0.388427
A0A1E3M1N1	AUO97_RS18600	A1S_2095	thiM	hydroxyethylthiazole kinase	3	3	9.47703e-06	1.48975e-05	0.652563	0.24792
A0A059ZEL5	AUO97_RS01105	A1S_2444	sohB	protease SohB	3	3	2.23995e-06	3.20378e-06	0.51631	0.29234
A0A1E3M6M3	AUO97_RS03990	A1S_3003	BGC29_16545	ClpXP protease specificity-enhancing factor	3	3	3.40197e-06	1.16173e-05	1.77183	0.600259
V5V9P8	AUO97_RS04305	A1S_3061	secY	preprotein translocase subunit SecY	3	3	8.71086e-06	7.52793e-06	-0.210561	0.110087
A0A1E3MAD1	AUO97_RS07665	A1S_3414	BGC29_12125	fumarylacetoacetase	3	3	1.66234e-06	1.37128e-06	-0.277695	0.147411
A0A0H4UCN7	AUO97_RS13190	A1S_3619	A7M90_16605	zinc ribbon domain-containing protein	3	3	6.62203e-06	6.18334e-06	-0.0988872	0.0503293
A0A059ZGB5	AUO97_RS07100		ribF	bifunctional riboflavin kinase/FAD synthetase	3	3	5.12311e-06	6.67895e-06	0.382604	0.136509
V5VI49	AUO97_RS07090	A1S_0024	mtnN_1	5'-nucleosidase	3	2	3.0396e-06	3.02772e-06	-0.00565247	0.00139548
A0A1E3M3T0	AUO97_RS06655	A1S_0107	BGC29_04510	enoyl-CoA hydratase/isomerase family protein	3	2	1.72121e-06	1.40014e-06	-0.297849	0.10811
A0A1E3M4U9	AUO97_RS08615	A1S_0232	BGC29_18880	sigma-54-dependent Fis family transcriptional regulator	3	2	4.56984e-06	4.58298e-06	0.00414017	0.0013773
A0A059ZCV8	AUO97_RS08975	A1S_0308	lpxO	lipid A hydroxylase LpxO	3	2	2.63047e-06	1.43561e-06	-0.873655	0.435036
V5VH43	AUO97_RS09900	A1S_0493	prc	tail-specific protease	3	2	2.74418e-06	2.06402e-06	-0.41092	0.169274
V5VGK9	AUO97_RS09940	A1S_0502	ispG	4-hydroxy-3-methylbut-2-en-1-yl diphosphate synthase (flavodoxin)	3	2	1.09488e-06	5.49396e-07	-0.994859	0.421061
A0A1E3M1K3	AUO97_RS11400	A1S_0840	bamD	outer membrane protein assembly factor BamD	3	2	3.53671e-06	2.36006e-06	-0.583583	0.242071
A0A1E3M8K1	AUO97_RS12615	A1S_1074	A7M79_06815	RidA family protein	3	2	1.28729e-05	1.01695e-05	-0.340085	0.130688
A0A1E3M8Y1	AUO97_RS17585	A1S_1945	A7M79_14460	phosphoenolpyruvate--protein phosphotransferase	3	2	1.19678e-06	8.53642e-07	-0.487452	0.201338
A0A0B9WMH3	AUO97_RS01240	A1S_2470	A7M90_10200	insulinase family protein	3	2	6.74051e-06	4.20035e-06	-0.682347	0.322414
V5VC90	AUO97_RS01970	A1S_2611	lolD	lipoprotein-releasing ABC transporter ATP-binding protein LolD	3	2	1.85154e-06	1.05267e-06	-0.814679	0.267858
V5VAL7	AUO97_RS02360	A1S_2679	A7M79_02055	hypothetical protein	3	2	9.24138e-06	3.44396e-06	-1.42404	0.778376
V5VA68	AUO97_RS02865	A1S_2777	rng	ribonuclease G	3	2	4.99126e-06	3.42254e-06	-0.544334	0.217217
A0A1E3MBJ6	AUO97_RS02870	A1S_2778	BGC29_01180	septum formation inhibitor Maf	3	2	2.27305e-06	1.32729e-06	-0.776149	0.361615
A0A1E3MBT0	AUO97_RS03495	A1S_2902	BGC29_01805	hypothetical protein	3	2	6.09827e-06	3.1153e-06	-0.969028	0.46751
V5VBP0	AUO97_RS00210		A7M79_14200	sulfurtransferase TusA family protein	3	2	1.17168e-06	1.19727e-06	0.0311689	0.00890155
A0A059ZJS0	AUO97_RS00695	A1S_2355	trpG	type 1 glutamine amidotransferase	3	1	1.96125e-06	7.40603e-07	-1.405	0.546932
V5VAD9	AUO97_RS01860	A1S_2590	ybgC	tol-pal system-associated acyl-CoA thioesterase	3	1	2.33403e-06	9.05418e-07	-1.36617	0.53247
A0A077GS64	AUO97_RS07765	A1S_3393	glmU	UDP-N-acetylglucosamine diphosphorylase/glucosamine-1-phosphate N-acetyltransferase	3	1	3.6473e-05	1.9575e-05	-0.897819	0.242874
A0A059ZG21	AUO97_RS06505	A1S_0137	B9X91_00190	cell division protein	3	0	4.84703e-06	#DIV/0!	#DIV/0!	-
A0A1E3M576	AUO97_RS10900	A1S_0742	BGC29_18555	hypothetical protein	3	0	5.44439e-06	#DIV/0!	#DIV/0!	-
V5V9B2	AUO97_RS03920	A1S_2987	psaB	OmpA family protein	3	0	3.57589e-06	#DIV/0!	#DIV/0!	-
V5V7W3	AUO97_RS07330	A1S_0002	dnaN	DNA polymerase III subunit beta	4	4	0.00046071	0.000505684	0.134374	0.370874
A0A1E3M6R0	AUO97_RS07340	A1S_0004	gyrB	DNA topoisomerase (ATP-hydrolyzing) subunit B	4	4	1.63065e-05	1.79218e-05	0.136273	0.290707
V5V8D5	AUO97_RS07375	A1S_0011	erpA	iron-sulfur cluster insertion protein ErpA	4	4	0.000161946	0.000155614	-0.0575394	0.138695
A0A1E3M4Z3	AUO97_RS07385	A1S_0013	anmK	anhydro-N-acetylmuramic acid kinase	4	4	1.40608e-05	1.36875e-05	-0.0388293	0.0210769
A0A086HYS2	AUO97_RS07390	A1S_0014	tyrS	tyrosine--tRNA ligase	4	4	0.000603735	0.000613379	0.0228631	0.037803
H6VX66	AUO97_RS06095	A1S_0015	BGC29_19375	hypothetical protein	4	4	5.95824e-06	7.16599e-06	0.26628	0.744079
A0A081HAY5	AUO97_RS07120	A1S_0017	azr_1	NADPH-dependent oxidoreductase	4	4	4.38311e-05	0.000132262	1.59337	2.40849
A0A059ZL49	AUO97_RS07115 ; AUO97_RS12530	A1S_0018 ; A1S_1063	fkpB		4	4	0.000692873	0.000777305	0.165891	2.09177
A0A1E3M417	AUO97_RS07105	A1S_0020	ileS	isoleucine--tRNA ligase	4	4	0.000108886	0.000134035	0.299792	0.352869
V5VI41	AUO97_RS07040	A1S_0034	yciK	YciK family oxidoreductase	4	4	3.89989e-05	0.000116409	1.57769	2.35406
A0A0H4UJ57	AUO97_RS07035	A1S_0035	BGC29_04140	phosphoglycolate phosphatase	4	4	6.90997e-06	1.68687e-05	1.28759	2.17924
V5VJF1	AUO97_RS07025	A1S_0037	dsbA	thiol:disulfide interchange protein DsbA/DsbL	4	4	2.71228e-05	3.10525e-05	0.195205	0.156682
V5VJE8	AUO97_RS07000	A1S_0042	rph	ribonuclease PH	4	4	0.000217309	0.000201255	-0.110721	0.272905
A0A0D8GX12	AUO97_RS06990	A1S_0044	nadC	carboxylating nicotinate-nucleotide diphosphorylase	4	4	0.000304934	0.000297066	-0.0377147	0.122685
V5RBV0	AUO97_RS06970	A1S_0048	fkpA	FKBP-type peptidyl-prolyl cis-trans isomerase	4	4	4.6791e-05	4.43569e-05	-0.0770713	0.434335
V5RDC9	AUO97_RS06965	A1S_0049	wzc	tyrosine protein kinase	4	4	4.63509e-05	2.5905e-05	-0.839365	1.80162
A0A1E3M449	AUO97_RS06950	A1S_0052	BGC29_04230	Vi polysaccharide biosynthesis UDP-N-acetylglucosamine C-6 dehydrogenase TviB	4	4	0.000264033	0.000365432	0.468883	1.13129
V5REA9	AUO97_RS06945	A1S_0053	dgaA	gfo/Idh/MocA family oxidoreductase	4	4	0.00369102	0.00337691	-0.128316	1.41804
A0A1E3M401	AUO97_RS06935	A1S_0055	BGC29_04245	DegT/DnrJ/EryC1/StrS family aminotransferase	4	4	0.000904611	0.00112145	0.309994	1.33975
V5REB2	AUO97_RS06920	A1S_0058	gtr6	glycosyl transferase	4	4	1.59243e-05	1.28661e-05	-0.307657	0.444675
V5RCV3	AUO97_RS06890	A1S_0062	galU	UTP--glucose-1-phosphate uridylyltransferase	4	4	0.00229544	0.00217696	-0.0764577	0.278576
V5RBI4	AUO97_RS06885	A1S_0063	ugd	UDP-glucose/GDP-mannose dehydrogenase family protein	4	4	1.45675e-05	1.66104e-05	0.189336	0.0882363
N0ABY7	AUO97_RS06875	A1S_0065	gne1	UDP-glucose 4-epimerase GalE	4	4	0.00253724	0.00290835	0.196944	1.50224
V5RAW2	AUO97_RS06870	A1S_0066	pgm	phosphomannomutase/phosphoglucomutase	4	4	0.00135821	0.00140866	0.0526223	0.13247
V5VJC1	AUO97_RS06845	A1S_0071	tyrB	aspartate/tyrosine/aromatic aminotransferase	4	4	0.00240224	0.00268742	0.161841	0.638616
A0A0D8GWU9	AUO97_RS06835	A1S_0073	prpB	methylisocitrate lyase	4	4	0.000367164	0.000274887	-0.417585	1.42463
A0A1E3M3Z1	AUO97_RS06825	A1S_0076	BGC29_04355	Fe/S-dependent 2-methylisocitrate dehydratase AcnD	4	4	0.000417704	0.000384866	-0.118126	0.390372
A0A0H4UEU4	AUO97_RS06705	A1S_0096	dadX_1	alanine racemase	4	4	0.000171985	0.000248387	0.530308	2.22262
A0A1E3M437	AUO97_RS06700	A1S_0097	BGC29_04465	RidA family protein	4	4	0.000169111	0.000245559	0.538096	1.84923
A0A0Q1TPZ2	AUO97_RS06580	A1S_0122	bolA	BolA family transcriptional regulator	4	4	7.49734e-05	0.000133169	0.828805	1.81376
A0A0R1BBX7	AUO97_RS06540	A1S_0130	guaA	glutamine-hydrolyzing GMP synthase	4	4	0.00502386	0.00533722	0.0872903	0.861739
V5VHS3	AUO97_RS06520	A1S_0134	yhhW_2	pirin family protein	4	4	6.5606e-05	0.000137819	1.07088	1.08844
A0A1E3M3W0	AUO97_RS06495	A1S_0140	maeA	NAD-dependent malic enzyme	4	4	0.00036634	0.00069304	0.919757	3.90589
A0A098SDR5	AUO97_RS06490	A1S_0141	yfeX_1	peroxidase	4	4	0.00153387	0.00170075	0.148987	0.481259
A0A086HX38	AUO97_RS06470	A1S_0145	zur	Fur family transcriptional regulator	4	4	8.16044e-06	8.06112e-06	-0.0176661	0.0287472
V5VI03	AUO97_RS06455	A1S_0148	atpB	ATP synthase subunit A	4	4	6.81233e-05	5.95417e-05	-0.194248	0.89952
V5VHR0	AUO97_RS06450	A1S_0150	atpE	ATP synthase subunit C	4	4	0.00010914	0.000118217	0.115266	0.258691
V5VHG5	AUO97_RS06445	A1S_0151	atpF	ATP synthase subunit B	4	4	0.00030439	0.000195164	-0.641235	1.22732
V5VHK4	AUO97_RS06440	A1S_0152	atpH	ATP synthase subunit delta	4	4	0.000633608	0.000404317	-0.648104	0.896233
V5VJ37	AUO97_RS06435	A1S_0153	atpA	ATP synthase subunit alpha	4	4	0.00729092	0.00616613	-0.241735	1.92143
V5VHZ7	AUO97_RS06430	A1S_0154	atpG	ATP synthase subunit gamma	4	4	0.000769391	0.00071046	-0.114962	0.354521
V5VHQ6	AUO97_RS06425	A1S_0155	atpD	ATP synthase subunit beta	4	4	0.00696219	0.00644181	-0.112076	0.763064
V5VHG0	AUO97_RS06420	A1S_0156	atpC	ATP synthase epsilon chain	4	4	0.00231529	0.00182202	-0.345651	1.00423
A0A0H4UJE1	AUO97_RS06415	A1S_0157	A7M79_11610	DUF2846 domain-containing protein	4	4	3.43731e-05	1.58731e-05	-1.11469	0.863156
V5VHZ2	AUO97_RS06405	A1S_0159	A7M90_08530	glutathione peroxidase	4	4	0.00240737	0.00338916	0.493469	2.24684
A0A059ZG02	AUO97_RS06380	A1S_0165	tsaC	threonylcarbamoyl-AMP synthase	4	4	6.90287e-06	7.82332e-06	0.180585	0.444603
V5VHI8	AUO97_RS06365	A1S_0168	def_1	peptide deformylase	4	4	4.46154e-05	6.24899e-05	0.486082	0.929072
A0A1E3M4I1	AUO97_RS06305	A1S_0177	BGC29_19310	cysteine synthase A	4	4	0.000694896	0.00101133	0.541386	2.15613
V5VHH4	AUO97_RS06265	A1S_0185	A7M79_09080	RidA family protein	4	4	7.25731e-05	0.000100051	0.463227	0.857809
V5VHL7	AUO97_RS06200	A1S_0200	ppa	inorganic diphosphatase	4	4	0.00239794	0.00195775	-0.292597	0.853646
V5VHU5	AUO97_RS08545	A1S_0218	glnB	nitrogen regulatory protein P-II 1	4	4	0.000250463	0.000287	0.196452	0.752311
A0A1E3M789	AUO97_RS08560	A1S_0221	BGC29_18825	bifunctional diaminohydroxyphosphoribosylaminopyrimidine deaminase/5-amino-6-(5-phosphoribosylamino)uracil reductase RibD	4	4	4.7374e-05	6.9366e-05	0.550133	1.02028
V5VHU1	AUO97_RS08570	A1S_0223	ribE	riboflavin synthase	4	4	0.000122051	0.000137096	0.167701	0.797481
V5VIZ3	AUO97_RS08590	A1S_0227	pepA	cytosol aminopeptidase	4	4	0.00106565	0.00117008	0.134872	0.257767
A0A0H4UJ69	AUO97_RS08605	A1S_0230	gpmI	2,3-bisphosphoglycerate-independent phosphoglycerate mutase	4	4	0.00262705	0.00292526	0.155125	1.34079
B4YSY3	AUO97_RS08635	A1S_0238	thrC	threonine synthase	4	4	0.00298064	0.00339366	0.187217	1.94205
V5VIY3	AUO97_RS08640	A1S_0239	hom_2	homoserine dehydrogenase	4	4	3.907e-05	4.20371e-05	0.105601	0.132356
A0A0B9XB88	AUO97_RS08660	A1S_0243	feoB	ferrous iron transporter B	4	4	1.06792e-05	7.81395e-06	-0.450683	1.70743
A0A1E3M4U1	AUO97_RS08670	A1S_0245	murD	UDP-N-acetylmuramoyl-L-alanine--D-glutamate ligase	4	4	4.77258e-05	9.349e-05	0.970042	1.28431
V5VHC0	AUO97_RS08685	A1S_0248	dksA	RNA polymerase-binding protein DksA	4	4	0.000105831	9.96058e-05	-0.0874655	0.245691
A0A0E4HJ94	AUO97_RS08695	A1S_0250	nudF	NUDIX domain-containing protein	4	4	3.01343e-05	6.91883e-05	1.19912	1.83731
V5VH75	AUO97_RS08730	A1S_0257	A7M79_08790	Fe(2+)-trafficking protein	4	4	6.97781e-05	8.48296e-05	0.281794	0.407015
V5VHB0	AUO97_RS08735	A1S_0259	argH	argininosuccinate lyase	4	4	0.00169586	0.00162178	-0.0644379	0.569095
A0A077GET9	AUO97_RS08750	A1S_0262	hemC	hydroxymethylbilane synthase	4	4	1.8356e-05	2.07497e-05	0.176839	0.404903
A0A081H9Y4	AUO97_RS08770	A1S_0267	fadM	acyl-CoA thioesterase	4	4	5.28076e-06	6.30205e-06	0.255076	0.946648
V5VHH2	AUO97_RS08775	A1S_0268	A7M79_08745	DNA-binding protein	4	4	0.000220249	0.000218805	-0.00949235	0.0235616
A0A1E3M6L8	AUO97_RS08795	A1S_0272	BGC29_19060	FHA domain-containing protein	4	4	8.71265e-05	0.000129021	0.566419	1.76875
A0A081H5Y7	AUO97_RS11540	A1S_0279 ; A1S_0869	tufB_2	elongation factor Tu	4	4	0.0103538	0.00943726	-0.133719	0.92106
A0A059ZCX7	AUO97_RS08845	A1S_0282	nusG	transcription termination/antitermination protein NusG	4	4	0.000116199	0.000107955	-0.106172	0.978327
V5VH51	AUO97_RS08850	A1S_0283	rplK	50S ribosomal protein L11	4	4	0.00259717	0.00235964	-0.138375	0.377238
V5VH86	AUO97_RS08855	A1S_0284	rplA	50S ribosomal protein L1	4	4	0.0100843	0.00967036	-0.0604678	0.485475
V5VIV0	AUO97_RS08860	A1S_0285	rplJ	50S ribosomal protein L10	4	4	0.00191327	0.00153494	-0.317858	3.01662
V5VHN5	AUO97_RS08865	A1S_0286	rplL	50S ribosomal protein L7/L12	4	4	0.0270578	0.0224246	-0.270964	1.74661
A0A1E3M885	AUO97_RS08870	A1S_0287	rpoB	DNA-directed RNA polymerase subunit beta	4	4	0.00223367	0.00216668	-0.0439319	0.207751
A0A059ZHD8	AUO97_RS08875	A1S_0288	rpoC	DNA-directed RNA polymerase subunit beta'	4	4	0.0028908	0.00285138	-0.0198077	0.116837
A0A0H4V0P0	AUO97_RS08905	A1S_0292	ompW	membrane protein	4	4	9.88833e-05	7.26849e-05	-0.444071	0.954626
V5VH71	AUO97_RS08930	A1S_0298	A7M90_01485	DsbA family oxidoreductase	4	4	0.000108887	0.000130542	0.261685	1.86149
A0A1E3M8C8	AUO97_RS08965	A1S_0305	fadA	acetyl-CoA C-acyltransferase FadA	4	4	0.00107003	0.00135144	0.33685	2.16775
A0A059ZM24	AUO97_RS09035	A1S_0320	A7M79_05500	YqgE/AlgH family protein	4	4	4.15845e-05	3.9361e-05	-0.0792798	0.105905
V5VH09	AUO97_RS09050	A1S_0323	ppnP	hypothetical protein	4	4	0.00365421	0.00443555	0.279554	1.0213
A0A059ZM17	AUO97_RS09085	A1S_0330	tpiA	triose-phosphate isomerase	4	4	0.00117739	0.00114135	-0.0448578	0.27708
V5VHB6	AUO97_RS09105	A1S_0334	rimP	ribosome maturation factor	4	4	0.00013406	0.000128955	-0.0560145	0.139325
V5VGZ9	AUO97_RS09110	A1S_0335	nusA	transcription termination/antitermination protein NusA	4	4	0.000958812	0.00078913	-0.280986	1.01408
V5VIQ8	AUO97_RS09120	A1S_0338	rbfA	ribosome-binding factor A	4	4	7.3658e-05	8.05738e-05	0.12947	0.171506
V5VGY4	AUO97_RS09185	A1S_0350	ubiE	bifunctional demethylmenaquinone methyltransferase/2-methoxy-6-polyprenyl-1,4-benzoquinol methylase UbiE	4	4	1.323e-05	1.61584e-05	0.288478	0.253708
V5VHH3	AUO97_RS09225	A1S_0360	rpsO	30S ribosomal protein S15	4	4	0.00145271	0.00112831	-0.364584	0.966711
V5VH92	AUO97_RS09230	A1S_0361	pnp	polyribonucleotide nucleotidyltransferase	4	4	0.00265227	0.00249892	-0.0859235	0.598728
A0A081HA73	AUO97_RS09255	A1S_0366	hslO	Hsp33 family molecular chaperone HslO	4	4	5.13292e-05	7.09232e-05	0.466477	1.5054
V5VIM9	AUO97_RS09295	A1S_0375	corC_2	CBS domain-containing protein	4	4	1.9307e-06	4.87127e-06	1.33518	1.36786
V5VHF8	AUO97_RS09300	A1S_0376	tusA	sulfurtransferase TusA	4	4	3.26926e-06	4.06188e-06	0.313186	0.618483
V5VGV9	AUO97_RS09310	A1S_0378	etfD	electron transfer flavoprotein-ubiquinone oxidoreductase	4	4	0.000172129	0.000220577	0.357787	0.907082
V5VGV3	AUO97_RS09335	A1S_0383	A7M79_04075	MBL fold metallo-hydrolase	4	4	3.55001e-05	5.98258e-05	0.752943	1.60324
A0A077G9Y2	AUO97_RS09355	A1S_0388	BGC29_15405	GFA family protein	4	4	7.71824e-05	0.000146415	0.923717	2.41431
A0A1E3M7S3	AUO97_RS09370	A1S_0390	BGC29_15395	hypothetical protein	4	4	0.000327816	0.000321024	-0.0302056	0.0614429
A0A059ZGL3	AUO97_RS09450	A1S_0406	A7M79_04180	phosphoglycolate phosphatase	4	4	3.4016e-05	3.75178e-05	0.141362	0.447838
A0A1E3M7N8	AUO97_RS09480	A1S_0412	katG	catalase/hydroperoxidase HPI(I)	4	4	0.000480539	0.00169025	1.81451	4.56045
A0A0D7U5I7	AUO97_RS09495	A1S_0415	ABUW_3466	HAD-IB family hydrolase	4	4	0.000201618	0.000215117	0.0935006	0.574503
A0A0D7R4R1	AUO97_RS09525	A1S_0420	leuB	3-isopropylmalate dehydrogenase	4	4	0.000496605	0.000525988	0.0829314	0.201597
V5VGR2	AUO97_RS09540	A1S_0421	infA	translation initiation factor IF-1	4	4	2.12158e-05	2.48451e-05	0.227821	0.266979
A0A059ZS90	AUO97_RS09545	A1S_0422	gadX	AraC family transcriptional regulator	4	4	1.36267e-05	1.47677e-05	0.116009	0.433892
A0A1E3M9L3	AUO97_RS09550	A1S_0423	truA	tRNA pseudouridine(38-40) synthase TruA	4	4	2.68373e-05	2.85555e-05	0.0895301	0.188469
A0A1E3M7Q4	AUO97_RS09555	A1S_0424	BGC29_15215	asparaginase	4	4	6.53748e-05	8.40787e-05	0.363006	0.853397
V5VGT0	AUO97_RS09570	A1S_0427	asd	aspartate-semialdehyde dehydrogenase	4	4	0.00228688	0.0022438	-0.027441	0.24396
A0A1E3M865	AUO97_RS09610	A1S_0436	BGC29_15160	zinc-binding alcohol dehydrogenase family protein	4	4	6.19266e-05	9.16844e-05	0.566116	0.789063
A0A059ZM26	AUO97_RS09625	A1S_0439	topA	type I DNA topoisomerase	4	4	7.99294e-05	6.02164e-05	-0.408569	1.0393
V5VGR3	AUO97_RS09645	A1S_0443	A7M79_04385	RNA-binding protein	4	4	9.6838e-05	6.52215e-05	-0.570226	0.491952
V5VH06	AUO97_RS09660	A1S_0445	A7M79_04400	hypothetical protein	4	4	1.99086e-05	1.80242e-05	-0.143459	0.184431
V5VGQ8	AUO97_RS09670	A1S_0447	rpmG	50S ribosomal protein L33	4	4	2.87566e-05	2.50886e-05	-0.196864	0.294302
V5VIG4	AUO97_RS09675	A1S_0448	rpmB	50S ribosomal protein L28	4	4	4.97325e-05	5.88976e-05	0.244017	0.238424
V5VGN3	AUO97_RS09690	A1S_0451	purU	formyltetrahydrofolate deformylase	4	4	0.000780677	0.000756608	-0.0451804	0.0347279
A0A1E3M7T8	AUO97_RS09695	A1S_0452	BGC29_15075	energy transducer TonB	4	4	3.09127e-06	2.4691e-06	-0.324217	0.253356
V5VIG0	AUO97_RS09700	A1S_0453	exbB_1	MotA/TolQ/ExbB proton channel family protein	4	4	2.6811e-05	2.07196e-05	-0.371829	3.47976
A0A098SJI9	AUO97_RS09720	A1S_0457	dhfrIII	dihydrofolate reductase	4	4	0.000201093	0.00023507	0.225229	0.676657
A0A0F4EGJ3	AUO97_RS09725	A1S_0458	thyA	thymidylate synthase	4	4	0.000525402	0.000576339	0.133495	0.459601
A0A1E3M7N4	AUO97_RS09780	A1S_0468	BGC29_14990	non-canonical purine NTP pyrophosphatase	4	4	0.000444525	0.000547576	0.300794	2.10485
A0A059ZLY6	AUO97_RS09800	A1S_0472	leuA	2-isopropylmalate synthase	4	4	8.28244e-05	0.000172238	1.05628	2.45747
A0A0E1FM87	AUO97_RS09810	A1S_0474	bfrD_1	TonB-dependent siderophore receptor	4	4	2.91357e-05	2.66778e-05	-0.127152	0.157024
V5VGL2	AUO97_RS09815	A1S_0475	tig	trigger factor	4	4	0.0062582	0.00564103	-0.149789	1.0783
V5VGN1	AUO97_RS09820	A1S_0476	clpP	ATP-dependent Clp endopeptidase, proteolytic subunit ClpP	4	4	0.000234206	0.000360189	0.62098	0.759969
V5VID9	AUO97_RS09825	A1S_0477	clpX	ATP-dependent Clp protease ATP-binding subunit ClpX	4	4	7.41952e-05	8.84483e-05	0.253508	0.597532
A0A1E3MA55	AUO97_RS09840	A1S_0480	BGC29_14930	fumarate hydratase	4	4	0.00261557	0.00301826	0.206589	0.686458
V5VID6	AUO97_RS09850	A1S_0482	ackA	acetate kinase	4	4	5.18238e-05	6.90367e-05	0.413749	0.673396
A0A0D5YL92	AUO97_RS09855	A1S_0483	edd	phosphogluconate dehydratase	4	4	0.00238104	0.00226885	-0.0696296	0.624237
A0A059ZP56	AUO97_RS09860	A1S_0484	eda	2-dehydro-3-deoxy-phosphogluconate aldolase	4	4	0.00252561	0.0025451	0.0110913	0.0445938
V5VID1	AUO97_RS09870	A1S_0486	gntK	gluconokinase	4	4	4.79334e-05	4.79828e-05	0.00148569	0.00141481
A0A1E3M7K9	AUO97_RS09880	A1S_0489	proA	gamma-glutamyl-phosphate reductase	4	4	0.000397201	0.000488878	0.299605	0.184594
A0A1E3M7N6	AUO97_RS09895	A1S_0492	nagZ	beta-N-acetylhexosaminidase	4	4	0.00026979	0.000293831	0.123149	0.414843
V5VIC4	AUO97_RS09920	A1S_0498	ndk	nucleoside-diphosphate kinase	4	4	0.010107	0.0109212	0.111774	0.900416
A0A1E3M7J8	AUO97_RS09930	A1S_0500	BGC29_14840	type IV pilus biogenesis/stability protein PilW	4	4	6.81499e-06	9.06738e-06	0.411974	0.649196
V5VGI9	AUO97_RS09935	A1S_0501	A7M79_04720	DUF4115 domain-containing protein	4	4	5.88365e-05	4.02695e-05	-0.547022	1.51335
A0A1E3M7M3	AUO97_RS09945	A1S_0503	hisS	histidine--tRNA ligase	4	4	1.37917e-05	9.10447e-06	-0.599153	1.87438
V5VH33	AUO97_RS09950	A1S_0504	A7M79_04735	hypothetical protein	4	4	5.6744e-05	6.00551e-05	0.0818197	0.207919
V5VGI5	AUO97_RS09960	A1S_0506	der	ribosome biogenesis GTPase Der	4	4	1.41064e-05	6.99195e-06	-1.01258	1.74287
A0A059ZUB2	AUO97_RS09975	A1S_0509	A7M79_04760	acyl carrier protein	4	4	6.26625e-05	6.93511e-05	0.146317	0.468522
A0A1E3M9C9	AUO97_RS09990 ; AUO97_RS04600	A1S_0512 ; A1S_3119	glyS		4	4	0.00296117	0.00272239	-0.121294	0.548529
A0A1E3M7D5	AUO97_RS10005	A1S_0515	BGC29_14765	aromatic amino acid lyase	4	4	4.8082e-05	5.06648e-05	0.0754847	0.150016
A0A1E3M7J6	AUO97_RS10055	A1S_0526	A7M79_04840	hypothetical protein	4	4	1.09407e-05	9.2089e-06	-0.248601	0.310539
V5VIB6	AUO97_RS10065	A1S_0528	secB	protein-export protein SecB	4	4	0.000643584	0.000625634	-0.0408098	0.174428
V5VH28	AUO97_RS10070	A1S_0529	grxC	glutaredoxin 3	4	4	0.000154169	0.00014361	-0.102358	0.295692
V5VGU3	AUO97_RS10075	A1S_0530	yibN_1	rhodanese-like domain-containing protein	4	4	7.71844e-05	5.74693e-05	-0.425518	0.901561
V5VGJ9	AUO97_RS10085	A1S_0532	orn	oligoribonuclease	4	4	0.000308829	0.00033744	0.127823	0.514726
A0A0H4UG33	AUO97_RS10095	A1S_0534	fabI	enoyl-ACP reductase	4	4	0.00211331	0.00225429	0.0931664	0.175621
V5VGT4	AUO97_RS10125	A1S_0542	leuS	leucine--tRNA ligase	4	4	0.00193328	0.00181275	-0.0928702	0.291211
V5VIA3	AUO97_RS10145	A1S_0544	ilvH	acetolactate synthase small subunit	4	4	5.03377e-05	8.30447e-05	0.722249	1.59137
V5VH15	AUO97_RS10150	A1S_0545	ilvC	ketol-acid reductoisomerase	4	4	0.00708328	0.00786782	0.151545	1.15634
A0A1E3M7E5	AUO97_RS10200	A1S_0554	prfC	peptide chain release factor 3	4	4	1.93831e-05	1.67217e-05	-0.21308	0.392301
A0A1E3M9X2	AUO97_RS10210	A1S_0556	BGC29_14570	DUF3298 domain-containing protein	4	4	4.29618e-05	9.83609e-05	1.19503	2.38171
A0A1E3M7F7	AUO97_RS10220	A1S_0558	BGC29_14560	aconitate hydratase AcnA	4	4	0.000132128	0.000569801	2.10852	1.60069
A0A1E3M9W2	AUO97_RS10260	A1S_0566	BGC29_14520	NAD(P)(+) transhydrogenase (Re/Si-specific) subunit alpha	4	4	1.333e-05	1.43911e-05	0.110502	0.0814733
A0A1E3M797	AUO97_RS10280	A1S_0570	rsfS	ribosome silencing factor	4	4	0.000152307	0.000159183	0.0637072	0.147584
V5VGF1	AUO97_RS10285	A1S_0571	hyi	hydroxypyruvate isomerase	4	4	4.13317e-05	0.00010009	1.27598	1.02576
A0A1E3M7C2	AUO97_RS10290	A1S_0572	BGC29_14490	NAD(P)-dependent oxidoreductase	4	4	3.73726e-06	6.87126e-06	0.878593	0.803377
V5VGQ6	AUO97_RS10305	A1S_0575	cysM	cysteine synthase CysM	4	4	0.000710802	0.000686586	-0.0500063	0.160114
A0A0G4QMI8	AUO97_RS10345	A1S_0584	folK	2-amino-4-hydroxy-6- hydroxymethyldihydropteridine diphosphokinase	4	4	4.13627e-06	7.43343e-06	0.845699	1.30396
V5VGY1	AUO97_RS10350	A1S_0586	panB	3-methyl-2-oxobutanoate hydroxymethyltransferase	4	4	0.000691201	0.000762577	0.141778	0.505968
V5VGP5	AUO97_RS10355	A1S_0587	panC	pantoate--beta-alanine ligase	4	4	0.000979633	0.00115608	0.238924	0.624952
V5VGG1	AUO97_RS10365	A1S_0589	ptsO	HPr family phosphocarrier protein	4	4	3.53143e-05	1.97035e-05	-0.841802	0.86024
A0A059ZTZ6	AUO97_RS10380	A1S_0592	thrS_2	threonine--tRNA ligase	4	4	8.03522e-05	6.00417e-05	-0.420373	1.28921
A0A089XMY2	AUO97_RS10385	A1S_0593	A7M79_05280	translation initiation factor IF-3	4	4	4.85621e-05	4.31787e-05	-0.169513	0.2173
A0A1E3M7A2	AUO97_RS10395	A1S_0594	A7M79_05285	thiol:disulfide oxidoreductase	4	4	9.34963e-06	2.91879e-05	1.64239	1.67572
V5VGC9	AUO97_RS10420	A1S_0597	rplT	50S ribosomal protein L20	4	4	0.00774025	0.0065585	-0.239012	0.888007
A0A059ZTY9	AUO97_RS10445	A1S_0601	pheS	phenylalanine--tRNA ligase subunit alpha	4	4	1.85125e-05	2.09052e-05	0.175359	0.255041
A0A1E3M763	AUO97_RS10450	A1S_0602	pheT	phenylalanine--tRNA ligase subunit beta	4	4	9.81599e-05	8.65431e-05	-0.181715	0.622999
V5VGE8	AUO97_RS10455	A1S_0603	ihfA	integration host factor subunit alpha	4	4	3.8356e-05	3.72842e-05	-0.0408855	0.0447261
V5VGM8	AUO97_RS10470	A1S_0606	trxA	thioredoxin	4	4	0.00129971	0.00166724	0.359274	3.25541
A0A1E3M7D9	AUO97_RS10475	A1S_0607	A7M79_05355	exopolyphosphatase	4	4	1.79894e-05	1.75097e-05	-0.0389989	0.0548812
V5VGE4	AUO97_RS10480	A1S_0608	accA	acetyl-CoA carboxylase carboxyl transferase subunit alpha	4	4	3.3468e-05	5.03748e-05	0.589921	0.769105
V5VGV7	AUO97_RS10490	A1S_0610	proC	pyrroline-5-carboxylate reductase	4	4	8.12128e-05	0.00010488	0.368958	0.667913
A0A090BE51; V5VHL7	AUO97_RS10500	A1S_0612		DNA polymerase I	4	4	0.000560415	0.000548368	-0.0313515	0.115137
V5VGB2	AUO97_RS10525	A1S_0617	ohrB	organic hydroperoxide resistance protein	4	4	0.000220926	0.000215798	-0.0338821	0.0581679
A0A1E3M794	AUO97_RS10540	A1S_0619	A7M79_05420	carbon-nitrogen hydrolase family protein	4	4	3.83501e-05	3.55078e-05	-0.111097	0.126262
A0A1E3M598	AUO97_RS05990	A1S_0671	BGC29_17420	arsenate reductase ArsC	4	4	1.03987e-05	1.54938e-05	0.57529	1.03125
Q5ENX9	AUO97_RS06030	A1S_0675	sulII	sulfonamide-resistant dihydropteroate synthase Sul2	4	4	1.82248e-05	4.22165e-05	1.2119	2.20379
V5VGL4	AUO97_RS10595	A1S_0684	A7M79_19335	hypothetical protein	4	4	0.000222741	0.00018922	-0.235304	0.671592
A0A0R0VXX6	AUO97_RS10600	A1S_0685	murA	UDP-N-acetylglucosamine 1-carboxyvinyltransferase	4	4	0.000668271	0.000757742	0.181274	0.825526
V5VGC6	AUO97_RS10605	A1S_0686	hisG	ATP phosphoribosyltransferase	4	4	0.000123726	0.000144415	0.223074	0.211876
V5VI39	AUO97_RS10610	A1S_0687	hisD	histidinol dehydrogenase	4	4	0.000775962	0.000947412	0.288005	1.65424
A0A1E3M540	AUO97_RS10615	A1S_0688	hisC	histidinol-phosphate aminotransferase	4	4	0.000428189	0.000553145	0.369411	1.42392
A0A1E3M559	AUO97_RS10665	A1S_0698	A7M79_19380	gamma carbonic anhydrase family protein	4	4	1.01435e-05	1.45341e-05	0.518894	0.436119
A0A1E3M533	AUO97_RS10670	A1S_0699	tsaB	tRNA (adenosine(37)-N6)-threonylcarbamoyltransferase complex dimerization subunit type 1 TsaB	4	4	1.81106e-05	2.56382e-05	0.501459	0.788708
A0A1E3M6U0	AUO97_RS10685	A1S_0703	A7M79_19400	S-formylglutathione hydrolase	4	4	0.000102328	0.000170361	0.735396	1.49225
A0A1E3M4Q8	AUO97_RS10695	A1S_0705	BGC29_18360	ribulose-phosphate 3-epimerase	4	4	0.000850425	0.000871484	0.0352902	0.0752216
A0A0H4UPL1	AUO97_RS10700	A1S_0706	A7M79_19415	HAD family hydrolase	4	4	0.000172651	0.000271867	0.655038	2.40593
A0A1E3M6V0	AUO97_RS10735	A1S_0712	argJ	bifunctional glutamate N-acetyltransferase/amino-acid acetyltransferase ArgJ	4	4	1.38133e-05	2.65759e-05	0.944059	1.29784
A0A1E3M509	AUO97_RS10740	A1S_0713	nadA	quinolinate synthase NadA	4	4	1.63296e-05	2.42612e-05	0.571162	0.72766
V5VHZ3	AUO97_RS10860	A1S_0736	A7M79_11475	DUF1852 domain-containing protein	4	4	2.5029e-05	1.16751e-05	-1.10017	1.31354
A0A1E3M526	AUO97_RS10865	A1S_0737	BGC29_18525	methionine synthase	4	4	7.09947e-05	0.000145678	1.037	0.92147
A0A0D8GNM0	AUO97_RS10920	A1S_0746	nrdB	ribonucleotide-diphosphate reductase subunit beta	4	4	0.000133283	0.000128587	-0.0517436	0.269194
V5VGK0	AUO97_RS10930	A1S_0747	nrdA	ribonucleoside-diphosphate reductase subunit alpha	4	4	0.000296051	0.000253985	-0.221103	0.598365
Q2VSW6	AUO97_RS10935	A1S_0748	bfmR	DNA-binding response regulator	4	4	0.000201166	0.000330219	0.715039	1.77006
V5VHV3	AUO97_RS10945	A1S_0750	A7M79_13105	hypothetical protein	4	4	2.30965e-05	5.35011e-05	1.2119	2.18546
V5VGE5	AUO97_RS10955	A1S_0752	ndhC	NADH-quinone oxidoreductase subunit A	4	4	8.01077e-05	6.66016e-05	-0.266384	0.406504
V5VG30	AUO97_RS10960	A1S_0753	nuoB	NADH-quinone oxidoreductase subunit B	4	4	0.000143322	0.000119379	-0.263717	0.543112
V5VG36	AUO97_RS10965	A1S_0754	nuoCD	NADH-quinone oxidoreductase subunit C/D	4	4	0.000287546	0.000281229	-0.0320462	0.0904874
V5VHU8	AUO97_RS10970	A1S_0755	nuoE	NADH-quinone oxidoreductase subunit NuoE	4	4	0.000331673	0.000413724	0.318904	0.738219
A0A059ZJ19	AUO97_RS10975	A1S_0756	nuoF	NADH-quinone oxidoreductase subunit F	4	4	0.00102987	0.000974637	-0.0795269	0.268807
A0A098SGG9	AUO97_RS10980	A1S_0757	nuoG	NADH-quinone oxidoreductase subunit NuoG	4	4	0.00194334	0.00191841	-0.0186264	0.0751326
V5VG25	AUO97_RS10985	A1S_0758	nuoH	NADH-quinone oxidoreductase subunit H	4	4	7.36543e-06	1.02599e-05	0.478178	1.23674
V5VG32	AUO97_RS10990	A1S_0759	nuoI	NADH-quinone oxidoreductase subunit I	4	4	6.59393e-05	5.65803e-05	-0.220839	0.66192
A0A1E3M3Z9	AUO97_RS11020	A1S_0765	upp	uracil phosphoribosyltransferase	4	4	0.000829866	0.00088042	0.0853142	0.299304
A0A0D5YKV8	AUO97_RS11040	A1S_0769	fpr_1	ferredoxin--NADP reductase	4	4	0.000114225	9.19266e-05	-0.313329	0.643523
A0A1E3M1E3	AUO97_RS11060	A1S_0772	A7M79_13225	NAD(P)/FAD-dependent oxidoreductase	4	4	2.06342e-05	2.88984e-05	0.485951	1.1623
A0A1E3M178	AUO97_RS11095	A1S_0778	metG	methionine--tRNA ligase	4	4	1.66366e-05	1.15548e-05	-0.525866	0.853081
A0A0D5YKU5	AUO97_RS11115	A1S_0781	mtnN	5'-nucleosidase	4	4	1.29195e-05	3.63794e-06	-1.82836	2.26373
A0A1E3M1F6	AUO97_RS11130	A1S_0784	dcd	deoxycytidine triphosphate deaminase	4	4	0.000189458	0.000188975	-0.00368398	0.0069924
A0A0D5YKH6	AUO97_RS11200	A1S_0798	zipA	cell division protein ZipA	4	4	3.43849e-06	9.45599e-06	1.45945	0.766641
T2HRY3	AUO97_RS11210	A1S_0800	ftnA	bacterial ferritin	4	4	0.000127389	0.000317034	1.3154	2.64092
A0A1E3M1M5	AUO97_RS11235	A1S_0806	bioA	adenosylmethionine--8-amino-7-oxononanoate transaminase	4	4	0.000121218	0.000110821	-0.129364	0.151156
A0A1E3M1I0	AUO97_RS11240	A1S_0807	A7M79_13400	8-amino-7-oxononanoate synthase	4	4	6.89446e-05	4.83422e-05	-0.512155	2.16582
V5VG80	AUO97_RS11255	A1S_0810	rluB	23S rRNA pseudouridine(2605) synthase RluB	4	4	9.52676e-05	0.000109359	0.199008	0.221004
A0A059ZF92	AUO97_RS11280	A1S_0815	A7M79_02480	DUF177 domain-containing protein	4	4	9.12006e-05	0.000127112	0.478982	1.53184
V5VFW1	AUO97_RS11285	A1S_0816	rpmF	50S ribosomal protein L32	4	4	8.47999e-05	6.53252e-05	-0.376422	1.32172
A0A077GD21	AUO97_RS11290	A1S_0817	fabD	[acyl-carrier-protein] S-malonyltransferase	4	4	9.16015e-05	0.00011828	0.368768	2.23775
V5VHN7	AUO97_RS11295	A1S_0818	fabG_9	3-oxoacyl-ACP reductase FabG	4	4	0.000518021	0.000386537	-0.422403	1.3555
V5VGC7	AUO97_RS11300	A1S_0819	acpP	acyl carrier protein	4	4	0.00190428	0.0018493	-0.0422694	0.10751
V5VG70	AUO97_RS11305	A1S_0820	lysM	peptidoglycan-binding protein LysM	4	4	1.20172e-05	2.32104e-05	0.949667	1.39514
A0A1E3M1J7	AUO97_RS11310	A1S_0821	A7M79_02510	hydroxymethylpyrimidine/phosphomethylpyrimidine kinase	4	4	6.97676e-05	0.00010521	0.592643	1.41975
A0A1E3M1H6	AUO97_RS11315	A1S_0822	A7M79_02515	hypothetical protein	4	4	2.47014e-05	4.44574e-05	0.847831	1.96705
V5VFV1	AUO97_RS11335	A1S_0825	panD	aspartate 1-decarboxylase	4	4	0.000330015	0.000301263	-0.131508	0.423575
V5VHM9	AUO97_RS11345	A1S_0828	rplY	50S ribosomal protein L25	4	4	0.00426603	0.00304375	-0.487044	2.79103
A0A0Q1HQY9	AUO97_RS11350	A1S_0829	prs	ribose-phosphate pyrophosphokinase	4	4	0.00329068	0.00291783	-0.173491	1.6286
A0A059ZFC5	AUO97_RS11425	A1S_0845	coaD	phosphopantetheine adenylyltransferase	4	4	0.000186901	0.000216192	0.210043	0.836218
V5VHL3	AUO97_RS11495	A1S_0859	nadE	NAD+ synthase	4	4	0.00051818	0.000583583	0.171484	0.710088
V5VFT6	AUO97_RS11515	A1S_0863	fabB_1	beta-ketoacyl-[acyl-carrier-protein] synthase II	4	4	0.00854158	0.00854388	0.000388988	0.00183124
V5VG96	AUO97_RS11525	A1S_0866	rpsL	30S ribosomal protein S12	4	4	0.000582296	0.000465578	-0.32273	1.45076
V5VG47	AUO97_RS11530	A1S_0867	rpsG	30S ribosomal protein S7	4	4	0.0278121	0.0191722	-0.536701	4.35985
V5VFS5	AUO97_RS11535	A1S_0868	fusA	elongation factor G	4	4	0.0240385	0.0251479	0.0650918	0.483868
A0A1E3MAU0	AUO97_RS11570	A1S_0875	A7M79_06745	thioredoxin-disulfide reductase	4	4	0.000721979	0.000753795	0.0622153	0.120781
V5VHJ4	AUO97_RS11585	A1S_0878	A7M79_06730	hypothetical protein	4	4	9.56176e-05	0.000100194	0.0674422	0.0991107
V5VG81	AUO97_RS11590	A1S_0879	minE	cell division topological specificity factor	4	4	1.20092e-05	1.17958e-05	-0.0258645	0.0134969
V5VG33	AUO97_RS11595	A1S_0880	minD	septum site-determining protein MinD	4	4	0.000145913	0.000154493	0.0824255	0.163985
A0A0E1JNE9	AUO97_RS11600	A1S_0881	minC	septum site-determining protein MinC	4	4	1.01893e-05	1.00681e-05	-0.0172702	0.0212035
V5VG76	AUO97_RS11615	A1S_0884	yiaD_1	outer membrane protein	4	4	7.95145e-05	0.000118849	0.579837	1.1392
V5VFQ2	AUO97_RS11625	A1S_0886	dut	dUTP diphosphatase	4	4	7.01004e-05	7.38283e-05	0.0747522	0.0655793
V5VHI5	AUO97_RS11635	A1S_0888	argB	acetylglutamate kinase	4	4	3.64798e-05	4.28623e-05	0.232611	0.171487
Q9ZAJ4	AUO97_RS11675	A1S_0895	fur	ferric iron uptake transcriptional regulator	4	4	0.000416489	0.000582273	0.483419	0.954082
V5VFN9	AUO97_RS11730	A1S_0906	hemB	porphobilinogen synthase	4	4	0.00164241	0.00206471	0.330128	3.25201
A0A0E1FDM9	AUO97_RS11830	A1S_0922	mmuM	homocysteine S-methyltransferase family protein	4	4	9.08791e-05	8.7956e-05	-0.0471666	0.180254
V5VFL1	AUO97_RS11840	A1S_0923	mqo	malate:quinone oxidoreductase	4	4	0.000134354	9.65112e-05	-0.477272	1.18167
A0A1E3MAP0	AUO97_RS11850	A1S_0927	betB	betaine-aldehyde dehydrogenase	4	4	0.00238735	0.00200868	-0.249163	1.61456
A0A090C209	AUO97_RS12080	A1S_0971	metH	methionine synthase	4	4	0.000528253	0.000630097	0.254345	1.25787
V5VFD6	AUO97_RS12115	A1S_0979	nfuA	Fe-S biogenesis protein NfuA	4	4	0.000303134	0.000416216	0.457378	1.12579
A0A1E3M8A1	AUO97_RS12120	A1S_0981	A7M79_06205	TonB-dependent siderophore receptor	4	4	2.98835e-05	1.87201e-05	-0.67476	1.4197
V5VFR9	AUO97_RS12135	A1S_0984	mtcA2	carbonic anhydrase	4	4	6.33397e-05	7.67326e-05	0.276729	0.941562
A0A0D8H3S4	AUO97_RS12205	A1S_0998	lysS	lysine--tRNA ligase	4	4	0.000135683	0.000135178	-0.00537815	0.0080964
V5VFB2	AUO97_RS12215	A1S_1000	cysD	sulfate adenylyltransferase subunit CysD	4	4	0.000116163	0.000112711	-0.0435261	0.0391652
A0A0D7SA90	AUO97_RS12220	A1S_1001	cysN	sulfate adenylyltransferase subunit CysN	4	4	0.000495665	0.000442401	-0.16401	0.728924
V5VH61	AUO97_RS12255	A1S_1008	aceA	isocitrate lyase	4	4	0.000892305	0.00184418	1.04737	3.15678
A0A059ZIQ0	AUO97_RS12260	A1S_1009	nlpE	copper resistance protein NlpE	4	4	4.57716e-05	9.15945e-05	1.00081	2.05045
V5VFN0	AUO97_RS12335	A1S_1023	adk	adenylate kinase	4	4	0.00162948	0.00226404	0.474488	1.71024
A0A0B3ZK93	AUO97_RS12350	A1S_1026	gdhA	NADP-specific glutamate dehydrogenase	4	4	0.000203935	0.0001737	-0.231508	0.869074
A0A0E1JMR4	AUO97_RS12355	A1S_1027	ABUW_2868	META domain-containing protein	4	4	0.000862437	0.00100712	0.223749	0.887281
V5VFS9	AUO97_RS12370	A1S_1030	lon	Lon protease	4	4	0.000160377	0.000247495	0.62593	2.60785
A0A1E3M878	AUO97_RS12390	A1S_1035	A7M79_05945	hypothetical protein	4	4	2.14192e-06	2.31754e-06	0.113687	0.170136
R4LDG0	AUO97_RS12415	A1S_1038	A7M79_12335	YecA family protein	4	4	2.23968e-05	3.00649e-05	0.424786	3.72819
A0A1E3M8D4	AUO97_RS12420	A1S_1039	A7M79_12330	Xaa-Pro aminopeptidase	4	4	0.000222313	0.000292827	0.397452	2.3187
V5VF16	AUO97_RS12435	A1S_1042	A7M79_12315	hypothetical protein	4	4	1.40312e-05	1.6322e-05	0.218179	0.5105
V5VF08	AUO97_RS12485	A1S_1052	nudC	NAD(+) diphosphatase	4	4	0.000144613	0.000308835	1.09464	2.96671
A0A1E3MA83	AUO97_RS12500	A1S_1055	BGC29_13710	lytic transglycosylase	4	4	2.05356e-05	2.8736e-05	0.484728	0.78844
A0A1E3M8F4	AUO97_RS12540	A1S_1065	rnt	ribonuclease T	4	4	1.56312e-06	1.7975e-06	0.20157	0.276167
V5VF24	AUO97_RS12545	A1S_1066	pyrC_3	dihydroorotase	4	4	0.0013475	0.00142043	0.0760385	0.923203
A0A0M3FU75	AUO97_RS12555	A1S_1069	argG	argininosuccinate synthase	4	4	0.00287315	0.0026881	-0.0960476	0.475516
A0A1E3M8B2	AUO97_RS12645	A1S_1080	A7M79_06835	hypothetical protein	4	4	8.62169e-05	6.62544e-05	-0.379955	1.05232
A0A090BAW5	AUO97_RS12705	A1S_1089	prr	gamma-aminobutyraldehyde dehydrogenase	4	4	5.40213e-05	5.74397e-05	0.0885207	0.173076
A0A1E3M9K5; A0A1E3M8L8	AUO97_RS12715 ; AUO97_RS04675	A1S_1092 ; A1S_3132			4	4	0.000680303	0.000791717	0.218807	1.34773
A0A1E3M8I7	AUO97_RS12780	A1S_1102	BGC29_13970	aldehyde dehydrogenase (NADP(+))	4	4	2.63862e-05	1.96377e-05	-0.426156	0.587696
A0A1E3M5V6	AUO97_RS12810 ; AUO97_RS00305	A1S_1108 ; A1S_2279	A7M79_08425		4	4	1.59027e-05	1.27728e-05	-0.316193	0.189736
A0A1E3M8J5	AUO97_RS12945	A1S_1137	A7M79_07130	adenosine deaminase	4	4	0.000663906	0.000580725	-0.193125	0.558889
V5VF49	AUO97_RS12965	A1S_1141	csrA	carbon storage regulator	4	4	0.00011792	9.97657e-05	-0.241189	0.672274
V5VES9	AUO97_RS12970	A1S_1142	lysC	aspartate kinase	4	4	0.000406775	0.000450506	0.147313	1.23745
A0A059ZTE3	AUO97_RS13275	A1S_1176	alaS	alanine--tRNA ligase	4	4	0.000214677	0.000212622	-0.0138712	0.0393638
A0A1E3M6R9	AUO97_RS13280	A1S_1177	BGC29_16750	aldehyde dehydrogenase	4	4	5.87855e-05	6.15391e-05	0.0660428	0.0856718
A0A0B9X1K0	AUO97_RS13285	A1S_1178	hisZ	ATP phosphoribosyltransferase regulatory subunit	4	4	0.000395837	0.000341751	-0.211961	0.524246
A0A0Q1T6Y1	AUO97_RS13290	A1S_1179	purA	adenylosuccinate synthase	4	4	0.0072592	0.00713717	-0.0244585	0.151348
A0A089XV95	AUO97_RS13300	A1S_1180	A7M79_15075	M48 family peptidase	4	4	2.67075e-05	5.00921e-05	0.907335	2.43981
A0A1E3M6P1	AUO97_RS13305	A1S_1181	A7M79_15080	NADP(H)-dependent aldo-keto reductase	4	4	0.000351578	0.000685825	0.963996	2.65012
V5VF39	AUO97_RS13315	A1S_1183	yhfA	OsmC family protein	4	4	2.25807e-05	3.60821e-05	0.676193	0.759793
V5VGK1	AUO97_RS13330	A1S_1186	clpB	ATP-dependent chaperone ClpB	4	4	0.000129761	0.000208688	0.685494	2.17901
V5VGI2	AUO97_RS13355	A1S_1190	pyrB	aspartate carbamoyltransferase	4	4	0.00137112	0.00146495	0.0954916	0.524663
A0A1E3M6U1	AUO97_RS13360	A1S_1191	A7M79_15135	hypothetical protein	4	4	0.000845228	0.000858578	0.0226082	0.0532416
A0A0D7TEG2	AUO97_RS13370	A1S_1194	A7M79_15145	DUF2520 domain-containing protein	4	4	2.62869e-05	2.43625e-05	-0.109677	0.24097
A0A1E3M245	AUO97_RS13400 ; AUO97_RS14810	A1S_1201	BGC29_06675		4	4	0.000195018	0.000422654	1.11587	3.67341
A0A059ZMI2	AUO97_RS13405	A1S_1202	A7M79_13065	DUF1653 domain-containing protein	4	4	2.38778e-05	1.78256e-05	-0.421721	0.680134
V5VEN5	AUO97_RS13420	A1S_1205	ahpC_2	peroxiredoxin	4	4	0.015367	0.0244611	0.670654	4.17739
V5VGF8	AUO97_RS13430	A1S_1208	fabH	beta-ketoacyl-ACP synthase III	4	4	0.000545877	0.000625076	0.195456	0.912272
V5VGD1	AUO97_RS13565	A1S_1228	csp1	cold-shock protein	4	4	1.49115e-05	9.68114e-06	-0.623175	0.561923
A0A059ZMZ4	AUO97_RS13635	A1S_1235	cysS	cysteine--tRNA ligase	4	4	0.000327264	0.000503055	0.620261	0.713671
A0A059ZSQ4	AUO97_RS13640	A1S_1236	kdsD	KpsF/GutQ family sugar-phosphate isomerase	4	4	4.81856e-05	6.53864e-05	0.440388	0.486539
V5VEL5	AUO97_RS13645	A1S_1237	kdsC	3-deoxy-D-manno-octulosonate 8-phosphate phosphatase	4	4	0.000255416	0.000239749	-0.0913255	0.432926
V5VEZ9	AUO97_RS13655	A1S_1239	lptA	lipopolysaccharide transport periplasmic protein LptA	4	4	3.31401e-05	2.88941e-05	-0.197806	0.979015
V5VEK5	AUO97_RS13695	A1S_1247	A7M79_13540	O-methyltransferase	4	4	0.000194345	0.000189034	-0.0399751	0.11499
V5VEY7	AUO97_RS13705	A1S_1249	fdxA	ferredoxin family protein	4	4	0.000120824	0.000154268	0.352539	0.384036
A0A059ZUR8	AUO97_RS14095	A1S_1321	A7M79_13795	DUF333 domain-containing protein	4	4	7.71361e-05	0.000116089	0.589748	1.54165
A0A1E3M2Y5	AUO97_RS14450	A1S_1386	A7M79_15215	catalase HPII	4	4	9.07652e-05	0.00028106	1.63067	1.70054
A0A1E3M5V4	AUO97_RS14575	A1S_1411	A7M79_15340	glutathione-dependent disulfide-bond oxidoreductase	4	4	1.15885e-05	2.13802e-05	0.883577	0.695642
V5VDR1	AUO97_RS14820	A1S_1462	A7M79_17730	hypothetical protein	4	4	5.98869e-05	6.51294e-05	0.121069	0.220964
A0A077GKV3	AUO97_RS14840	A1S_1466	ansB	type II asparaginase	4	4	1.44932e-05	1.84589e-05	0.348932	0.586633
V5VFK5	AUO97_RS14855	A1S_1469	msrB	peptide-methionine (R)-S-oxide reductase	4	4	2.08226e-05	4.72596e-05	1.18246	1.36337
A0A0D7RWM6	AUO97_RS14875	A1S_1473	dapC	succinyldiaminopimelate transaminase	4	4	0.000761546	0.000810271	0.0894743	0.380124
V5VE81	AUO97_RS14885	A1S_1475	purT	phosphoribosylglycinamide formyltransferase 2	4	4	0.000736065	0.000953744	0.373768	1.05692
V5VDU5	AUO97_RS14925	A1S_1481	ychF	redox-regulated ATPase YchF	4	4	5.33168e-05	4.96908e-05	-0.101611	0.142808
A0A0H4UXF5	AUO97_RS15000	A1S_1496	A7M79_17910	YebC/PmpR family DNA-binding transcriptional regulator	4	4	0.000418305	0.000418349	0.00015139	0.000455327
A0A059ZUZ0	AUO97_RS15100	A1S_1511	bioB	biotin synthase	4	4	0.000588504	0.000627078	0.0915918	0.216992
V5VDQ4	AUO97_RS15150	A1S_1519	metK	S-adenosylmethionine synthase	4	4	0.000471857	0.000397042	-0.249057	0.787381
V5XVR9	AUO97_RS15155	A1S_1520	tkt	transketolase	4	4	0.00684251	0.00600706	-0.187866	1.4647
A0A1E3M2Y9	AUO97_RS15165	A1S_1523	A7M79_19090	polyisoprenoid-binding protein	4	4	4.10586e-06	6.52687e-06	0.668707	1.14249
A0A1E3M371	AUO97_RS15185	A1S_1527	trmA	tRNA (uridine(54)-C5)-methyltransferase TrmA	4	4	6.38527e-05	7.14359e-05	0.161901	0.169363
A0A1E3M4U0	AUO97_RS15195	A1S_1528	putA	trifunctional transcriptional regulator/proline dehydrogenase/L-glutamate gamma-semialdehyde dehydrogenase	4	4	0.00149057	0.00237524	0.672209	1.09891
V5VDJ8	AUO97_RS15215	A1S_1532	gcvH	glycine cleavage system protein H	4	4	0.000103548	7.60011e-05	-0.446205	0.357945
A0A059ZV46	AUO97_RS15230	A1S_1535	B4R90_11760	ABC transporter ATP-binding protein	4	4	7.40847e-06	8.18877e-06	0.14447	0.134282
A0A1E3M379	AUO97_RS15275	A1S_1543	pgk	phosphoglycerate kinase	4	4	0.00285418	0.00299694	0.0704124	0.229332
V5VDS0	AUO97_RS15285	A1S_1544	fbaA	fructose-bisphosphate aldolase class II	4	4	0.000633978	0.000934591	0.559903	1.49832
A0A077GP18	AUO97_RS15290	A1S_1545	surA	peptidylprolyl isomerase	4	4	0.000520888	0.000607518	0.221954	0.514979
A0A059ZHM9	AUO97_RS15300	A1S_1548	A7M79_10505	phosphotransferase	4	4	0.000268457	0.000302189	0.170758	0.48367
V5VDR6	AUO97_RS15310	A1S_1550	rsmG	ribosomal RNA small subunit methyltransferase G	4	4	4.88975e-06	6.3942e-06	0.387002	0.403447
A0A0E1JQU8	AUO97_RS15345	A1S_1557	kdsB	3-deoxy-manno-octulosonate cytidylyltransferase	4	4	5.6458e-05	5.70323e-05	0.0146002	0.0145618
V5VDQ7	AUO97_RS15360	A1S_1560	ycfH	YchF/TatD family DNA exonuclease	4	4	0.000144324	0.000190082	0.397314	0.711233
A0A081GYS3	AUO97_RS15390	A1S_1566	A7M79_10415	6-carboxytetrahydropterin synthase	4	4	0.00017913	0.000141275	-0.342505	1.21679
A0A1E3M2Y8	AUO97_RS15400	A1S_1568	A7M79_10405	enoyl-CoA hydratase/isomerase family protein	4	4	0.00060678	0.000663992	0.129991	0.615414
V5VDL1	AUO97_RS15420	A1S_1572	rpsA	30S ribosomal protein S1	4	4	0.00733677	0.00669688	-0.131656	1.17885
V5VF95	AUO97_RS15425	A1S_1573	ihfB	integration host factor subunit beta	4	4	8.09861e-06	1.74273e-05	1.1056	2.03199
V5VDY0	AUO97_RS15430	A1S_1574	A7M79_10375	DUF1049 domain-containing protein	4	4	2.37457e-05	3.33947e-05	0.491953	0.573274
A0A059ZRY3	AUO97_RS15435	A1S_1575	pyrF	orotidine-5'-phosphate decarboxylase	4	4	0.000254285	0.000354676	0.480058	2.5681
V5VDX5	AUO97_RS15455	A1S_1579	yhcM	cell division protein ZapE	4	4	6.56846e-06	5.92195e-06	-0.149483	0.155245
A0A059ZRX9	AUO97_RS15725	A1S_1601	glcB	malate synthase G	4	4	0.00245524	0.00331419	0.432791	1.77208
A0A1E3M405	AUO97_RS15770	A1S_1610	A7M79_10300	hypothetical protein	4	4	1.36903e-05	2.09313e-05	0.612503	1.85678
V5VDE9	AUO97_RS15810	A1S_1617	rpsT	30S ribosomal protein S20	4	4	0.000485062	0.000379374	-0.354548	0.996583
A0A059ZKA1	AUO97_RS15820	A1S_1619	rraA	ribonuclease E inhibitor RraA	4	4	7.49104e-05	8.63212e-05	0.204548	0.695463
A0A1E3M3E4	AUO97_RS15830	A1S_1621	A7M79_10240	hypothetical protein	4	4	3.24229e-05	4.09997e-05	0.3386	0.238621
V5VF69	AUO97_RS15845	A1S_1624	A7M79_10225	HIT domain-containing protein	4	4	2.27646e-05	3.17289e-05	0.479009	0.727445
V5VDM2	AUO97_RS15855	A1S_1627	fdx	ISC system 2Fe-2S type ferredoxin	4	4	0.000234063	0.000217876	-0.10339	0.155033
V5VDI8	AUO97_RS15865	A1S_1629	hscB	co-chaperone protein HscB	4	4	0.000124847	0.000146463	0.230382	0.73675
V5VF65	AUO97_RS15870	A1S_1630	iscA	iron-sulfur cluster assembly protein IscA	4	4	0.000129714	0.000138453	0.0940545	0.292978
V5VDU6	AUO97_RS15875	A1S_1631	iscU	Fe-S cluster assembly scaffold IscU	4	4	0.000213455	0.00023515	0.139646	0.166781
V5VDL9	AUO97_RS15880	A1S_1632	iscS	IscS subfamily cysteine desulfurase	4	4	0.000446561	0.000647263	0.535496	3.02538
V5VDD4	AUO97_RS15885	A1S_1634	iscR	transcriptional regulator	4	4	1.59968e-05	1.79733e-05	0.16807	1.43527
V5VDU0	AUO97_RS15900	A1S_1637	hup	HU family DNA-binding protein	4	4	0.000397717	0.000406142	0.0302423	0.0868372
V5VDG9	AUO97_RS16000	A1S_1657	mbtK	N-acetyltransferase	4	4	5.62029e-05	6.84342e-05	0.284072	0.22787
A0A081GYZ9	AUO97_RS16045	A1S_1664	A7M79_10030	3-deoxy-7-phosphoheptulonate synthase	4	4	3.92169e-05	5.05067e-05	0.364998	0.423541
V5VDL6	AUO97_RS16125	A1S_1678	hit	HIT family protein	4	4	3.41253e-06	4.09575e-06	0.263286	0.142158
A0A1E3M3H7	AUO97_RS16165	A1S_1683	metZ	O-succinylhomoserine sulfhydrylase	4	4	0.000896744	0.000944075	0.0742058	0.235784
V5VDD6	AUO97_RS16175	A1S_1684	ybaB	YbaB/EbfC family nucleoid-associated protein	4	4	0.000117243	0.000114615	-0.0327129	0.0344197
V5VD39	AUO97_RS16200	A1S_1688	ycgL	YcgL domain-containing protein	4	4	2.21334e-05	2.05082e-05	-0.110027	0.192329
A0A1E3M3K9	AUO97_RS16220	A1S_1692	trpB	tryptophan synthase subunit beta	4	4	2.66447e-05	4.49407e-05	0.754175	1.58167
A0A1E3M3J2	AUO97_RS16225	A1S_1693	prmB	50S ribosomal protein L3 N(5)-glutamine methyltransferase	4	4	2.55347e-05	3.67297e-05	0.524492	1.1473
A0A1E3M3L0	AUO97_RS16330	A1S_1715	azoR	FMN-dependent NADH-azoreductase	4	4	7.73376e-06	8.28295e-06	0.0989759	0.147027
A0A059ZFI4	AUO97_RS16390	A1S_1726	aspA	aspartate ammonia-lyase	4	4	0.000824991	0.00105284	0.351831	1.6492
A0A081H4N6	AUO97_RS16415	A1S_1729	thlA_1	acetyl-CoA C-acyltransferase	4	4	2.38864e-05	3.79186e-05	0.666713	0.921169
A0A1E3M6Z1	AUO97_RS16985	A1S_1826	A7M79_12865	pyridine nucleotide-disulfide oxidoreductase	4	4	1.78543e-05	2.48141e-05	0.474893	0.547202
A0A1E3M6Q2	AUO97_RS17020	A1S_1833	A7M79_12900	alpha/beta hydrolase	4	4	7.1367e-05	0.000209463	1.55337	1.37673
A0A1E3M584	AUO97_RS17090 ; AUO97_RS17285	A1S_1849 ; A1S_1891	BGC29_18000		4	4	9.48433e-06	8.04438e-06	-0.237564	0.18171
A0A1E3M558	AUO97_RS17200	A1S_1873	A7M79_10665	hypothetical protein	4	4	6.1193e-05	3.11339e-05	-0.974883	1.87316
V5VE93	AUO97_RS17230	A1S_1879	A7M79_10695	hypothetical protein	4	4	3.00881e-05	3.20974e-05	0.0932607	0.199054
V5VCM0	AUO97_RS17315	A1S_1898	eno	enolase	4	4	0.00930144	0.0100983	0.118588	0.954415
V5VC98	AUO97_RS17320	A1S_1899	kdsA	2-dehydro-3-deoxyphosphooctonate aldolase	4	4	2.02196e-05	2.02229e-05	0.000234311	0.000136709
A0A086HXI4	AUO97_RS17325	A1S_1900	pyrG	CTP synthetase	4	4	3.91957e-05	4.79171e-05	0.289846	0.385401
A0A1E3MAY7	AUO97_RS17355	A1S_1905	fadH	NADPH-dependent 2,4-dienoyl-CoA reductase	4	4	0.000169969	0.000169599	-0.00314876	0.00753193
A0A059ZFC7	AUO97_RS17380	A1S_1910	clpA	ATP-dependent Clp protease ATP-binding subunit ClpA	4	4	4.24056e-06	1.56599e-05	1.88475	2.04821
A0A059ZKV9	AUO97_RS17395	A1S_1913	argC	N-acetyl-gamma-glutamyl-phosphate reductase	4	4	0.000822216	0.000887239	0.109805	1.77316
A0A1E3MAX6	AUO97_RS17410	A1S_1915	rpiA	ribose-5-phosphate isomerase	4	4	0.000399922	0.000511056	0.353763	2.27046
V5VCK2	AUO97_RS17415	A1S_1916	ilvA	threonine ammonia-lyase, biosynthetic	4	4	0.000890475	0.000985316	0.146012	0.800655
A0A1E3M991	AUO97_RS17435	A1S_1920	A7M79_14605	peptidase M16	4	4	0.00154485	0.00169947	0.137619	0.760826
V5VC78	AUO97_RS17445	A1S_1922	gsk	adenosine kinase	4	4	0.000237184	0.000216164	-0.13388	0.3521
V5VCI7	AUO97_RS17495	A1S_1929	A7M79_14545	oxidoreductase	4	4	0.000262027	0.000368748	0.492916	1.27483
V5VC67	AUO97_RS17530	A1S_1935	guaB_2	CBS domain-containing protein	4	4	6.92589e-05	0.000133488	0.946639	1.58316
A0A0Q1LLS3	AUO97_RS17535	A1S_1936	argD	aspartate aminotransferase family protein	4	4	0.000632802	0.000717284	0.18079	1.48809
A0A059ZD83	AUO97_RS17540	A1S_1937	grxD	monothiol glutaredoxin, Grx4 family	4	4	0.00101419	0.00117071	0.207055	0.214933
V5VDZ0	AUO97_RS17690	A1S_1962	recA	DNA recombination/repair protein RecA	4	4	5.38995e-05	4.89196e-05	-0.139857	0.276435
A0A1E3M944	AUO97_RS17705	A1S_1964	A7M79_11305	hypothetical protein	4	4	0.000110471	0.000102393	-0.109556	0.238463
A0A1E3MBH3	AUO97_RS17710	A1S_1965	lpxA	acyl-ACP--UDP-N-acetylglucosamine O-acyltransferase	4	4	9.25492e-05	7.9313e-05	-0.222663	0.331607
V5VCB2	AUO97_RS17715	A1S_1966	fabZ	3-hydroxyacyl-[acyl-carrier-protein] dehydratase FabZ	4	4	3.92013e-05	3.6317e-05	-0.110254	0.11199
A0A086HU46	AUO97_RS17740	A1S_1971	dxr	1-deoxy-D-xylulose-5-phosphate reductoisomerase	4	4	5.63829e-05	6.23837e-05	0.145913	0.319154
V5VCD9	AUO97_RS17755	A1S_1974	frr	ribosome-recycling factor	4	4	0.0020456	0.00244856	0.259411	0.648151
V5VC33	AUO97_RS17760	A1S_1975	pyrH	UMP kinase	4	4	0.000778265	0.000837749	0.106256	0.319006
A0A059ZHB5	AUO97_RS17765	A1S_1976	rimO	30S ribosomal protein S12 methylthiotransferase RimO	4	4	7.89908e-06	9.40781e-06	0.252175	0.245998
V5VC29	AUO97_RS17785	A1S_1980	argF	ornithine carbamoyltransferase	4	4	0.000901983	0.000862451	-0.0646575	0.431676
V5VDW9	AUO97_RS17795	A1S_1982	ispF	2-C-methyl-D-erythritol 2,4-cyclodiphosphate synthase	4	4	0.000198072	0.000134875	-0.554405	0.530481
V5VCJ3	AUO97_RS17830	A1S_1986	fumC	class II fumarate hydratase	4	4	9.91482e-05	0.000128164	0.370336	0.981578
A0A059ZDD7	AUO97_RS17840	A1S_1988	tusD	sulfurtransferase TusD	4	4	1.28322e-05	1.21478e-05	-0.0790736	0.226734
A0A0H4UPY0	AUO97_RS17845	A1S_1989	A7M79_11170	hypothetical protein	4	4	1.14186e-05	1.32146e-05	0.210747	0.450694
A0A1E3MAM5	AUO97_RS17945	A1S_2009	aroQ	3-dehydroquinate dehydratase	4	4	0.000170331	0.000159561	-0.0942353	0.188788
R4L7L5	AUO97_RS17950	A1S_2010	accB	acetyl-CoA carboxylase biotin carboxyl carrier protein	4	4	0.000894909	0.000985923	0.139734	0.231872
A0A1E3M964	AUO97_RS17955	A1S_2011	BGC29_12635	acetyl-CoA carboxylase biotin carboxylase subunit	4	4	0.000283551	0.000402731	0.506207	0.647557
A0A1E3M1U8	AUO97_RS18355	A1S_2051	A7M79_11010	low molecular weight phosphotyrosine protein phosphatase	4	4	3.22122e-05	3.63578e-05	0.174658	0.36747
A0A0H4UD95	AUO97_RS18425	A1S_2065	tal	transaldolase	4	4	0.000854994	0.0013856	0.696528	2.40779
A0A059ZT15	AUO97_RS18465	A1S_2072	A7M79_10895	universal stress protein	4	4	5.69464e-05	0.000269723	2.2438	3.31059
A0A1E3M1Y8	AUO97_RS18585	A1S_2092	A7M79_18790	aminopeptidase N	4	4	0.00253825	0.00236558	-0.101641	0.408966
A0A1E3M1K5	AUO97_RS18605	A1S_2096	BGC29_08320	5-carboxymethyl-2-hydroxymuconate Delta-isomerase	4	4	4.04684e-05	4.13103e-05	0.0297044	0.0566814
V5VC59	AUO97_RS18655	A1S_2108	glnS	glutamine--tRNA ligase/YqeY domain fusion protein	4	4	2.78481e-05	4.19787e-05	0.59208	0.731883
V5VC36	AUO97_RS18660	A1S_2109	ppiB	cyclophilin	4	4	0.00611677	0.00693517	0.18116	1.41935
A0A1E3M210	AUO97_RS18675	A1S_2111	nfsB	oxygen-insensitive NAD(P)H nitroreductase	4	4	0.000517986	0.000644648	0.3156	2.07047
V5VBJ4	AUO97_RS18765	A1S_2126	acnB	bifunctional aconitate hydratase 2/2-methylisocitrate dehydratase	4	4	0.00430224	0.00649516	0.594276	2.5228
A0A0H4UKI1	AUO97_RS18775	A1S_2129	A7M79_18970	hypothetical protein	4	4	1.74409e-05	1.77023e-05	0.0214625	0.0567823
A0A1E3M215	AUO97_RS18855	A1S_2147	A7M79_19050	flavin reductase	4	4	3.06465e-05	3.61896e-05	0.239851	0.571939
V5VC16	AUO97_RS18885	A1S_2154	prfA	peptide chain release factor 1	4	4	3.43121e-05	3.99271e-05	0.218653	0.15909
V5VBF2	AUO97_RS18950	A1S_2164	ppsA	phosphoenolpyruvate synthase	4	4	0.00733824	0.00926857	0.336913	1.69475
A0A0D5YHQ6	AUO97_RS18960	A1S_2166	cyoA	ubiquinol oxidase subunit II	4	4	0.000206466	0.000139411	-0.566558	2.20099
V5VC03	AUO97_RS18965	A1S_2167	cyoB	cytochrome o ubiquinol oxidase subunit I	4	4	0.000147521	0.000144342	-0.0314366	0.092197
V5VDC6	AUO97_RS18985	A1S_2171	rpsF	30S ribosomal protein S6	4	4	0.00252815	0.00200001	-0.338076	1.45471
V5VBZ8	AUO97_RS18990	A1S_2172	rpsR	30S ribosomal protein S18	4	4	0.000801431	0.000570402	-0.4906	3.2312
A0A1A5UJ33	AUO97_RS18995	A1S_2173	rplI	50S ribosomal protein L9	4	4	0.0109911	0.00879961	-0.320819	2.38178
A0A1E3M281	AUO97_RS19005	A1S_2176	A7M79_12470	alanine racemase	4	4	6.18481e-05	6.83285e-05	0.143758	0.45815
A0A1E3M1U1	AUO97_RS19035	A1S_2182	mnmG	tRNA uridine-5-carboxymethylaminomethyl(34) synthesis enzyme MnmG	4	4	3.9721e-06	3.38308e-06	-0.231563	0.845461
A0A1E3M683	AUO97_RS19060	A1S_2187	purH	bifunctional phosphoribosylaminoimidazolecarboxamide formyltransferase/IMP cyclohydrolase PurH	4	4	0.00329311	0.00309007	-0.0918116	0.42609
A0A0Q2EFF7	AUO97_RS19065	A1S_2189	purD	phosphoribosylamine--glycine ligase	4	4	0.00102482	0.000930769	-0.138875	0.567851
V5VBC3	AUO97_RS19070	A1S_2191	metQ_3	hypothetical protein	4	4	0.000186854	0.00020561	0.138005	0.26339
A0A1E3M704	AUO97_RS19085	A1S_2194	gloB	hydroxyacylglutathione hydrolase	4	4	2.40307e-05	6.09033e-05	1.34164	2.50895
V5VD51	AUO97_RS00125	A1S_2245	rpsU	30S ribosomal protein S21	4	4	4.48137e-05	4.18518e-05	-0.0986498	0.277758
V5VBS6	AUO97_RS00130	A1S_2246	yqeY	GatB/YqeY domain-containing protein	4	4	2.06991e-05	2.69491e-05	0.38067	0.321712
A0A1E3M4K7	AUO97_RS00140	A1S_2248	A7M79_14270	D-glycerate dehydrogenase	4	4	0.000221915	0.000168163	-0.400146	2.57046
A0A059ZK14	AUO97_RS00180	A1S_2256	sixA	phosphohistidine phosphatase	4	4	4.4256e-05	6.60544e-05	0.577781	4.45289
A0A1E3M5Y1	AUO97_RS00190	A1S_2258	A7M79_14220	nitroreductase	4	4	0.000216484	0.000231019	0.0937512	0.723639
A0A1A5UUC6	AUO97_RS00205	A1S_2261	cspG_2	cold-shock protein	4	4	0.00155173	0.001563	0.010432	0.031265
V5VBR0	AUO97_RS00230	A1S_2265	thiG	thiazole synthase	4	4	0.000498719	0.000511199	0.035657	0.115158
V5VBI5	AUO97_RS00245	A1S_2268	A7M79_14165	hydrolase	4	4	7.80018e-05	0.000119667	0.617444	1.19487
A0A1E3M606	AUO97_RS00280	A1S_2274	BGC29_02310	aminoacyl-histidine dipeptidase	4	4	4.15332e-05	6.75967e-05	0.702689	1.46759
A0A0Q2AMY9	AUO97_RS00290	A1S_2276	aroA	bifunctional prephenate dehydrogenase/3-phosphoshikimate 1-carboxyvinyltransferase	4	4	0.00140179	0.00152676	0.123202	1.29027
V5VBH2	AUO97_RS00295	A1S_2277	pheA	prephenate dehydratase	4	4	1.52629e-05	1.85523e-05	0.281568	0.349584
A0A1E3M5V9	AUO97_RS00320	A1S_2281	A7M79_08415	glycosyl transferase family protein	4	4	1.12471e-05	2.56207e-05	1.18775	2.15922
A0A098SP83	AUO97_RS00345	A1S_2286	mutT_2	NUDIX domain-containing protein	4	4	8.13123e-06	1.22231e-05	0.588059	0.856427
V5VBK8	AUO97_RS00385	A1S_2293	fpr_1	ferredoxin--NADP reductase	4	4	0.00081199	0.000859541	0.0821032	0.361326
V5VBJ2	AUO97_RS00455	A1S_2307	glyA2	serine hydroxymethyltransferase	4	4	0.00625358	0.0068427	0.129884	0.828488
A0A077GNH0	AUO97_RS00465	A1S_2309	exoX_2	DNA exonuclease	4	4	1.43269e-05	1.29105e-05	-0.150183	0.122345
A0A1E3M656	AUO97_RS00490	A1S_2313	queF	NADPH-dependent 7-cyano-7-deazaguanine reductase QueF	4	4	0.000147203	0.000148017	0.00796339	0.0149511
V5VBD2	AUO97_RS00495	A1S_2314	A7M79_08235	hypothetical protein	4	4	8.55672e-06	2.12741e-05	1.31397	1.06516
V5VAW7	AUO97_RS00540	A1S_2322	tsf	elongation factor Ts	4	4	0.00756032	0.00626161	-0.271912	1.70945
V5VBC2	AUO97_RS00545	A1S_2323	rpsB	30S ribosomal protein S2	4	4	0.000758551	0.000997407	0.394936	0.724414
V5VCW7	AUO97_RS00550	A1S_2324	map	type I methionyl aminopeptidase	4	4	9.10028e-06	7.75266e-06	-0.23122	0.313729
V5VCW4	AUO97_RS00570	A1S_2328	sthA	Si-specific NAD(P)(+) transhydrogenase	4	4	1.07722e-05	9.29304e-06	-0.213095	0.148334
A0A086I2J6	AUO97_RS00595	A1S_2334	ahcY	adenosylhomocysteinase	4	4	0.00743482	0.00721835	-0.0426297	0.348187
A0A059ZKD0	AUO97_RS00615	A1S_2338	maeB	NADP-dependent malic enzyme	4	4	0.00651968	0.00649117	-0.00632143	0.0272053
A0A0D5YFA0	AUO97_RS00630	A1S_2342	A7M79_08095	Nif3-like dinuclear metal center hexameric protein	4	4	0.00033995	0.000734114	1.11068	1.29603
V5VAU8	AUO97_RS00635	A1S_2343	sodB	superoxide dismutase	4	4	0.00454183	0.00655869	0.530136	1.65504
V5VB96	AUO97_RS00680	A1S_2352	glnA	type I glutamate--ammonia ligase	4	4	0.00555705	0.00600391	0.111581	0.884675
A0A1E3M644	AUO97_RS00690	A1S_2354	A7M79_08035	aminopeptidase P family protein	4	4	0.000111009	0.000166147	0.581785	1.73836
V5VCU2	AUO97_RS00710	A1S_2359	trpD_2	anthranilate phosphoribosyltransferase	4	4	4.70323e-05	6.80553e-05	0.533058	0.849186
V5VBH1	AUO97_RS00740	A1S_2366	folE	GTP cyclohydrolase I FolE	4	4	0.00046187	0.000270665	-0.770977	2.24741
A0A1E3M6A9	AUO97_RS00765	A1S_2370	hemE	uroporphyrinogen decarboxylase	4	4	0.000328689	0.000359595	0.129649	0.541833
V5VBD5	AUO97_RS00770	A1S_2371	ykuD	murein L,D-transpeptidase	4	4	0.000149308	0.000184622	0.30628	0.696355
V5VBC5	AUO97_RS00995	A1S_2419	efp	elongation factor P	4	4	0.000838563	0.00069979	-0.260996	1.0186
V5VCN4	AUO97_RS01015	A1S_2423	rpmE	50S ribosomal protein L31	4	4	0.000369201	0.000306817	-0.267028	0.381431
A0A0Q1DQ33	AUO97_RS01025	A1S_2426	gloA	lactoylglutathione lyase	4	4	0.000831747	0.00100281	0.269826	1.10095
A0A059ZHN6	AUO97_RS01045	A1S_2432	nlpD	LysM peptidoglycan-binding domain-containing protein	4	4	1.83447e-05	2.32245e-05	0.340288	1.22655
A0A1E3M6B8	AUO97_RS01050	A1S_2433	surE	stationary phase survival protein SurE	4	4	0.000160882	0.000129206	-0.316336	1.14759
G1C735	AUO97_RS01065	A1S_2435	dacC	D-alanyl-D-alanine carboxypeptidase	4	4	8.04419e-05	8.00997e-05	-0.0061496	0.0115693
V5VBA9	AUO97_RS01070	A1S_2436	yrdA_1	gamma carbonic anhydrase family protein	4	4	0.000166137	0.000163225	-0.0255176	0.0873205
A0A081H1H1	AUO97_RS01080	A1S_2439	mnmA	tRNA 2-thiouridine(34) synthase MnmA	4	4	6.57224e-06	1.05214e-05	0.678863	1.55762
A0A059ZDS7	AUO97_RS01090	A1S_2441	purB	adenylosuccinate lyase	4	4	0.0017862	0.00184065	0.0433263	0.128516
A0A086I3X4	AUO97_RS01150	A1S_2453	ddc	aspartate aminotransferase family protein	4	4	0.00230325	0.00225129	-0.0329225	0.19851
V5VAM1	AUO97_RS01155	A1S_2454	dat	diaminobutyrate--2-oxoglutarate transaminase	4	4	0.00127741	0.00155067	0.279673	1.27177
A0A098SPG7	AUO97_RS01195	A1S_2462	rapA	RNA polymerase-associated protein RapA	4	4	2.93501e-05	2.60065e-05	-0.174495	0.422359
A0A077GI02	AUO97_RS01210	A1S_2464	hemL	glutamate-1-semialdehyde 2,1-aminomutase	4	4	0.000228224	0.000271365	0.24978	0.528298
A0A0C2LC55	AUO97_RS01215	A1S_2465	thiE	thiamine phosphate synthase	4	4	5.22618e-05	7.04267e-05	0.430365	0.885909
A0A090B421	AUO97_RS01245	A1S_2471	B4R90_02195	PhzF family phenazine biosynthesis protein	4	4	7.10826e-05	7.98289e-05	0.167415	0.324104
A0A1E3M652	AUO97_RS01275	A1S_2475	BGC29_03300	NADP-dependent isocitrate dehydrogenase	4	4	0.000116227	0.000268279	1.20679	1.03967
V5VCI0	AUO97_RS01285	A1S_2477	icd_2	NADP-dependent isocitrate dehydrogenase	4	4	0.0122687	0.0128476	0.0665131	0.384599
V5VB68	AUO97_RS01290	A1S_2478	A7M90_10150	serine protease	4	4	0.000824012	0.000867671	0.0744817	0.44638
V5VAW9	AUO97_RS01305	A1S_2481	slyD	peptidylprolyl isomerase	4	4	0.000422366	0.000352499	-0.260875	0.295577
A0A1E3M6H0	AUO97_RS01355	A1S_2493	BGC29_03380	nitronate monooxygenase	4	4	0.000174146	0.000246519	0.501403	1.35211
A0A1E3M679	AUO97_RS01380	A1S_2498	obg	GTPase ObgE	4	4	4.28219e-05	4.52611e-05	0.0799254	0.237601
A0A1E3M8X8	AUO97_RS01395	A1S_2501	BGC29_03420	glyceraldehyde-3-phosphate dehydrogenase	4	4	0.00505331	0.00464767	-0.120721	0.571727
A0A1E3M689	AUO97_RS01430	A1S_2508	BGC29_03455	pyridoxal phosphate-dependent aminotransferase	4	4	0.00405934	0.00447654	0.141139	1.65475
V5VAU2	AUO97_RS01475	A1S_2516	pdxJ	pyridoxine 5'-phosphate synthase	4	4	0.000226227	0.0002654	0.230402	0.757592
V5VB25	AUO97_RS01510	A1S_2522	lepA	elongation factor 4	4	4	1.75452e-06	2.13068e-06	0.280239	0.319269
A0A0H4UN33	AUO97_RS01530	A1S_2526	nadB	L-aspartate oxidase	4	4	0.000255777	0.000275003	0.104559	0.256219
V5VB11	AUO97_RS01590	A1S_2539	dapD	2,3,4,5-tetrahydropyridine-2,6-dicarboxylate N-succinyltransferase	4	4	0.0055382	0.00590788	0.0932225	0.74549
V5VAT1	AUO97_RS01605	A1S_2543	A7M79_09305	hypothetical protein	4	4	1.20185e-05	6.27752e-06	-0.936993	0.861627
A0A1E3M6I3	AUO97_RS01630	A1S_2548	BGC29_03655	enol-CoA hydratase	4	4	3.04648e-06	7.20025e-06	1.2409	1.10214
A0A1E3MAZ2	AUO97_RS01705	A1S_2559	BGC29_00040	hypothetical protein	4	4	0.000198603	0.000152745	-0.378762	0.909325
A0A1E3MDG8	AUO97_RS01715	A1S_2561	BGC29_00050	peptidase domain-containing ABC transporter	4	4	0.000103805	0.000122124	0.234459	0.298203
A0A1E3MB02	AUO97_RS01835	A1S_2585	purL	phosphoribosylformylglycinamidine synthase	4	4	0.00816343	0.00786886	-0.053021	0.308456
A0A059ZEC1	AUO97_RS01840	A1S_2586	dgt	deoxyguanosinetriphosphate triphosphohydrolase	4	4	1.63664e-05	4.32232e-05	1.40107	2.07237
A0A1E3MDJ8	AUO97_RS01880	A1S_2594	tolB	Tol-Pal system beta propeller repeat protein TolB	4	4	9.33355e-06	1.0537e-05	0.174961	0.118119
V5VAD5	AUO97_RS01885	A1S_2595	pal	peptidoglycan-associated lipoprotein Pal	4	4	1.84798e-05	3.88027e-05	1.07021	2.22636
A0A1E3MEL8	AUO97_RS01895	A1S_2596	fbp	fructose-bisphosphatase class I	4	4	0.00103877	0.00110819	0.0933356	0.452569
V5VAQ7	AUO97_RS01940	A1S_2605	purM	phosphoribosylformylglycinamidine cyclo-ligase	4	4	0.000100672	0.000129089	0.358702	0.806502
A0A1E3MC38	AUO97_RS01945	A1S_2606	purN	phosphoribosylglycinamide formyltransferase	4	4	1.09657e-05	1.30047e-05	0.246038	0.157423
A0A1E3MB23	AUO97_RS01990	A1S_2616	BGC29_00320	hypothetical protein	4	4	3.08615e-05	6.29171e-05	1.02764	1.47497
V5VC85	AUO97_RS01995	A1S_2617	serC	3-phosphoserine/phosphohydroxythreonine aminotransferase	4	4	0.00091207	0.00101966	0.160869	1.21237
A0A077GII7	AUO97_RS02040	A1S_2626	gyrA	DNA gyrase subunit A	4	4	0.000133924	0.000148299	0.147092	0.090151
V5VAT0	AUO97_RS02045	A1S_2627	etfA	electron transfer flavoprotein subunit alpha	4	4	0.000477274	0.000500951	0.0698518	0.340109
V5VAR4	AUO97_RS02050	A1S_2628	etfB	electron transfer flavoprotein subunit beta/FixA family protein	4	4	0.000561717	0.000566378	0.01192	0.032462
A0A1E3MBC3	AUO97_RS02065	A1S_2631	dapF	diaminopimelate epimerase	4	4	0.000101976	0.000146103	0.518755	0.892309
A0A0J8V1D5	AUO97_RS02070	A1S_2632	lysA	diaminopimelate decarboxylase	4	4	0.000311452	0.000309743	-0.00793673	0.0167948
A0A0D8GNW6	AUO97_RS02090	A1S_2635	A7M79_02285	Tim44 domain-containing protein	4	4	1.62294e-05	1.24729e-05	-0.379817	0.942227
A0A1E3MB58	AUO97_RS02095	A1S_2636	BGC29_00425	EF-P lysine aminoacylase GenX	4	4	9.11113e-05	0.000113438	0.316199	0.544454
A0A1E3MB40	AUO97_RS02100	A1S_2637	pdxB	erythronate-4-phosphate dehydrogenase	4	4	8.51281e-05	0.000112488	0.402059	1.33694
V5VC30	AUO97_RS02135	A1S_2644	drgA	nitroreductase family protein	4	4	0.000209661	0.000525485	1.32559	1.53094
V5VC23	AUO97_RS02230	A1S_2655	A7M79_02180	hypothetical protein	4	4	0.000206412	0.000297811	0.528868	0.486003
V5VAH2	AUO97_RS02280	A1S_2664	cpn60	molecular chaperone GroEL	4	4	0.0260842	0.0228099	-0.193512	1.76852
A0A154DV90	AUO97_RS02285	A1S_2665	groS	molecular chaperone GroES	4	4	0.00476254	0.00348368	-0.451119	2.0178
A0A1E3MB39	AUO97_RS02300	A1S_2668	pckG	phosphoenolpyruvate carboxykinase	4	4	0.0135584	0.0132995	-0.0278111	0.228568
A0A1E3MB98	AUO97_RS02310	A1S_2670	glpK	glycerol kinase	4	4	1.2813e-05	1.59419e-05	0.315221	0.258273
A0A081H219	AUO97_RS02330	A1S_2674	folD	bifunctional methylenetetrahydrofolate dehydrogenase/methenyltetrahydrofolate cyclohydrolase	4	4	0.00198074	0.00237467	0.261689	2.96391
A0A1E3MB51	AUO97_RS02365	A1S_2680	BGC29_00685	dihydropteroate synthase	4	4	3.76868e-05	4.29922e-05	0.190015	0.264904
A0A059ZND5	AUO97_RS02370	A1S_2681	ftsH	ATP-dependent metallopeptidase FtsH/Yme1/Tma family protein	4	4	5.85452e-05	6.11342e-05	0.0624283	0.111581
V5VAM8	AUO97_RS02380	A1S_2683	yhbY	ribosome assembly RNA-binding protein YhbY	4	4	0.000653539	0.000567723	-0.203088	1.59348
A0A059ZND2	AUO97_RS02400	A1S_2686	carA	carbamoyl-phosphate synthase small subunit	4	4	0.00250634	0.00261644	0.0620247	0.285236
A0A081H230	AUO97_RS02405	A1S_2687	carB	carbamoyl-phosphate synthase large subunit	4	4	0.0112702	0.0108075	-0.0604733	0.626487
A0A090C0V0	AUO97_RS02410	A1S_2688	greA	transcription elongation factor GreA	4	4	0.0017819	0.00166325	-0.0994082	0.359128
A0A0D5YFV8	AUO97_RS02590	A1S_2700	pnpB_3	flavodoxin family protein	4	4	6.82889e-05	6.72805e-05	-0.0214628	0.0533428
A0A059ZDV9	AUO97_RS02580	A1S_2702	dhaT_1	alcohol dehydrogenase EutG	4	4	8.812e-05	0.000118017	0.42145	0.986046
V5VAC4	AUO97_RS02565	A1S_2705	ybeD	DUF493 domain-containing protein	4	4	0.000241299	0.000203119	-0.248498	0.949032
V5V9Y3	AUO97_RS02560	A1S_2706	rpoD	RNA polymerase sigma factor RpoD	4	4	0.000227739	0.000215139	-0.0821108	0.523203
V5VAK1	AUO97_RS02550	A1S_2707	A7M79_01880	YecA family protein	4	4	0.000120564	0.000141385	0.229831	0.356301
V5VBX3	AUO97_RS02540	A1S_2708	yibN_2	rhodanese domain-containing protein	4	4	0.000532403	0.00107568	1.01466	3.22806
V5V9Y8	AUO97_RS02530	A1S_2710	gltA	type II citrate synthase	4	4	0.016046	0.0168745	0.0726343	0.69063
V5VAK6	AUO97_RS02520	A1S_2712	sdhD	succinate dehydrogenase, hydrophobic membrane anchor protein	4	4	6.80375e-06	6.71098e-06	-0.0198063	0.0359639
V5VBX8	AUO97_RS02515	A1S_2713	sdhA_2	succinate dehydrogenase flavoprotein subunit	4	4	0.0042488	0.0037716	-0.171878	0.974607
V5VAD3	AUO97_RS02510	A1S_2714	sdhB	succinate dehydrogenase iron-sulfur subunit	4	4	0.000771738	0.000718115	-0.103896	0.857906
V5V9Z3	AUO97_RS02500	A1S_2715	sucA	2-oxoglutarate dehydrogenase E1 component	4	4	0.011737	0.012842	0.129812	1.38672
V5VAJ2	AUO97_RS02495	A1S_2716	sucB	dihydrolipoyllysine-residue succinyltransferase	4	4	0.00554088	0.00633851	0.194027	0.928212
A0A077GKK9	AUO97_RS02490	A1S_2717	lpdA	dihydrolipoyl dehydrogenase	4	4	0.00463223	0.00497925	0.104224	1.24575
V5VBY1	AUO97_RS02485	A1S_2718	sucC	succinyl-CoA ligase subunit beta	4	4	0.0387322	0.0328395	-0.238101	2.58136
A0A0Q1DNT0	AUO97_RS02480	A1S_2719	sucD	succinate--CoA ligase subunit alpha	4	4	0.0334234	0.0298844	-0.161467	0.715351
V5V9Z8	AUO97_RS02475	A1S_2720	trpS	tryptophan--tRNA ligase	4	4	8.1155e-06	6.74197e-06	-0.267508	0.173833
A0A1E3MB56	AUO97_RS02465	A1S_2722	BGC29_00780	hypothetical protein	4	4	6.12737e-06	2.14539e-05	1.8079	1.62189
V5V9X1	AUO97_RS02610	A1S_2726	serS	serine--tRNA ligase	4	4	0.000344458	0.000550007	0.67512	2.03561
V5VAI5	AUO97_RS02625	A1S_2730	rpmA	50S ribosomal protein L27	4	4	0.000241399	0.00023134	-0.0614045	0.0965154
V5VAG5	AUO97_RS02630	A1S_2731	rplU	50S ribosomal protein L21	4	4	0.00537978	0.00416044	-0.37081	1.40899
A0A1E3MBC2	AUO97_RS02640	A1S_2732	BGC29_00950	solanesyl diphosphate synthase	4	4	6.408e-06	9.35594e-06	0.546009	0.65068
Q2FD95	AUO97_RS02655	A1S_2735	adeI	AdeA/AdeI family multidrug efflux RND transporter periplasmic adaptor subunit	4	4	5.53085e-05	5.52545e-05	-0.00141064	0.00129993
A0A1E3MBF9	AUO97_RS02660	A1S_2736	BGC29_00970	AdeB/AdeJ family multidrug efflux RND transporter permease subunit	4	4	4.55925e-05	3.00835e-05	-0.599824	1.04371
A0A1E3MBG5	AUO97_RS02695	A1S_2742	valS	valine--tRNA ligase	4	4	0.000119184	0.000123604	0.0525365	0.0643064
A0A1E3MBE2	AUO97_RS02750	A1S_2753	BGC29_01055	hypothetical protein	4	4	2.42045e-05	4.09089e-05	0.757138	0.586727
A0A1E3MD85	AUO97_RS02790	A1S_2761	BGC29_01095	2-methylaconitate cis-trans isomerase PrpF	4	4	0.000134858	0.000171725	0.348666	0.619909
A0A1E3MBF3	AUO97_RS02805	A1S_2765	BGC29_01110	protein deglycase HchA	4	4	1.33204e-05	5.64458e-05	2.08323	0.995388
A0A098SCW0	AUO97_RS02810	A1S_2766	ppsC	oxidoreductase	4	4	7.37373e-05	0.000143647	0.962057	1.66026
V5VAB5	AUO97_RS02855	A1S_2775	cysH	phosphoadenylyl-sulfate reductase	4	4	0.000228577	0.000285478	0.3207	1.00598
V5V9R4	AUO97_RS02885	A1S_2781	mreB	rod shape-determining protein	4	4	0.000137713	0.000123885	-0.152666	0.677627
V5VA62	AUO97_RS02890	A1S_2782	gatC	Asp-tRNA(Asn)/Glu-tRNA(Gln) amidotransferase subunit GatC	4	4	3.31826e-05	4.48228e-05	0.433804	0.584823
A0A1E3MBE7	AUO97_RS02895	A1S_2783	gatA	Asp-tRNA(Asn)/Glu-tRNA(Gln) amidotransferase GatCAB subunit A	4	4	4.11801e-05	5.29019e-05	0.36137	0.54696
A0A1E3MBH2	AUO97_RS02900	A1S_2784	gatB	Asp-tRNA(Asn)/Glu-tRNA(Gln) amidotransferase subunit GatB	4	4	8.9206e-05	8.71501e-05	-0.0336398	0.0504138
A0A1E3MBK5	AUO97_RS02905	A1S_2785	BGC29_01215	glutamine amidotransferase	4	4	0.000147362	0.000259587	0.816853	1.57067
A0A059ZIK0	AUO97_RS02935	A1S_2791	tdcB_2	threonine ammonia-lyase	4	4	6.20793e-05	9.31121e-05	0.584857	0.932705
V5V9P6	AUO97_RS02955	A1S_2794	A7M79_17030	P-nitrobenzoate reductase NfnB	4	4	8.47516e-06	1.49017e-05	0.814162	0.656631
V5VA94	AUO97_RS02970	A1S_2797	A7M79_17045	hypothetical protein	4	4	4.00533e-05	3.0157e-05	-0.409431	0.917602
A0A059ZIL0	AUO97_RS03015	A1S_2806	A7M79_17090	L,D-transpeptidase	4	4	2.5891e-05	3.63491e-05	0.489469	0.546928
A0A0G4QUE5	AUO97_RS03035	A1S_2810	dapE	succinyl-diaminopimelate desuccinylase	4	4	0.000249777	0.000216273	-0.207783	0.316476
V5V9M9	AUO97_RS03060	A1S_2814	pilH	response regulator	4	4	2.14891e-05	2.87028e-05	0.417584	1.64476
A0A059ZN63	AUO97_RS03085	A1S_2819	proS	proline--tRNA ligase	4	4	0.00255768	0.00256567	0.00450035	0.0382395
A0A1E3MBL8	AUO97_RS03095	A1S_2821	BGC29_01405	hypothetical protein	4	4	2.77364e-05	1.60139e-05	-0.792451	0.717649
A0A0H4UBV1	AUO97_RS03110	A1S_2824	BGC29_01420	folate-binding protein YgfZ	4	4	5.90698e-05	8.7089e-05	0.56007	0.745657
A0A1E3MBI8	AUO97_RS03130	A1S_2828	BGC29_01440	NADH:flavin oxidoreductase/NADH oxidase	4	4	0.000830446	0.00102126	0.298387	1.56045
A0A1E3MBP7	AUO97_RS03155	A1S_2833	B4R90_13435	gamma-glutamylcyclotransferase	4	4	1.62787e-05	2.08893e-05	0.359777	0.393761
V5V9K7	AUO97_RS03160	A1S_2834	mscL	large conductance mechanosensitive channel protein MscL	4	4	1.31272e-05	3.48803e-05	1.40985	0.891705
A0A059ZL92	AUO97_RS03165	A1S_2835	typA	translational GTPase TypA	4	4	0.000116476	9.65867e-05	-0.270132	1.6372
A0A1E3MBN9	AUO97_RS03195	A1S_2840	BGC29_01505	membrane protein	4	4	0.00170004	0.00202172	0.250011	1.03073
A0A1E3MBQ6	AUO97_RS03205	A1S_2842	BGC29_01515	acetyl-CoA C-acyltransferase	4	4	0.000557046	0.0006154	0.143729	0.818164
V5VA53	AUO97_RS03220	A1S_2845	ABUW_0644	DUF934 domain-containing protein	4	4	0.000297246	0.000305189	0.0380441	0.134175
V5VA57	AUO97_RS03225	A1S_2846	sir	nitrite/sulfite reductase	4	4	0.00111768	0.00108785	-0.0390289	0.162308
V5V9J0	AUO97_RS03230	A1S_2847	gcd	glucose/quinate/shikimate family membrane-bound PQQ-dependent dehydrogenase	4	4	0.000208344	0.000203539	-0.0336566	0.048474
A0A1E3MEA1	AUO97_RS03255	A1S_2854	BGC29_01565	3-hydroxyacyl-CoA dehydrogenase	4	4	1.78146e-05	3.07428e-05	0.787188	0.773621
A0A1E3MBS1	AUO97_RS03295	A1S_2862	secA	protein translocase subunit SecA	4	4	2.85332e-05	2.00393e-05	-0.509811	0.605256
V5VA41	AUO97_RS03300	A1S_2863	ahpC_1	peroxiredoxin	4	4	0.000290352	0.000466429	0.683856	2.52996
V5VA37	AUO97_RS03325	A1S_2869	accD	acetyl-CoA carboxylase carboxyl transferase subunit beta	4	4	0.000205641	0.000192888	-0.0923628	0.314039
A0A059ZGV9	AUO97_RS03330	A1S_2870	trpA	tryptophan synthase subunit alpha	4	4	8.67503e-05	0.000108231	0.319168	0.784384
V5V9G4	AUO97_RS03355	A1S_2875	trpB_1	tryptophan synthase subunit beta	4	4	4.16216e-05	6.0592e-05	0.541794	0.993641
A0A0H4UB03	AUO97_RS03375	A1S_2879	BGC29_01685	glycerophosphodiester phosphodiesterase	4	4	3.06171e-05	3.43628e-05	0.166514	0.757799
A0A1E3MBR0	AUO97_RS03390	A1S_2882	BGC29_01700	YdiU family protein	4	4	9.67148e-06	1.6844e-05	0.800427	0.712664
V5V9W2	AUO97_RS03410	A1S_2886	mmgC_2	acyl-CoA dehydrogenase	4	4	0.00125147	0.00196155	0.648366	3.99518
A0A059ZR53; V5V9W2	AUO97_RS04560 ; AUO97_RS03415 ; AUO97_RS03410	A1S_2886 ; A1S_2887 ; A1S_3111			4	4	0.000280815	0.000350462	0.319635	4.07234
A0A059ZR53	AUO97_RS03415	A1S_2887	mmgC_1	acyl-CoA dehydrogenase	4	4	0.00137625	0.00176169	0.356215	2.51384
A0A0D8GL28	AUO97_RS03450	A1S_2894	aspS	aspartate--tRNA ligase	4	4	0.000185936	0.000191609	0.0433549	0.0459039
N0A217	AUO97_RS03505	A1S_2904	ilvE	branched-chain amino acid transaminase	4	4	0.00184492	0.00209346	0.182335	1.22511
A0A0D7TCB6	AUO97_RS03585	A1S_2912	tgt	tRNA guanosine(34) transglycosylase Tgt	4	4	1.69305e-05	1.6116e-05	-0.0711342	0.162653
V5V9Y6	AUO97_RS03590	A1S_2913	yajC	preprotein translocase subunit YajC	4	4	8.58527e-05	7.09861e-05	-0.274328	0.458065
V5V9Y5	AUO97_RS03595	A1S_2914	secD	protein translocase subunit SecD	4	4	2.79857e-05	1.96344e-05	-0.511307	1.11109
V5V9S1	AUO97_RS03630	A1S_2922	yciI	hypothetical protein	4	4	0.000133972	0.000116473	-0.201939	0.416677
V5V9X4	AUO97_RS03645	A1S_2924	A7M79_17675	sulfurtransferase	4	4	0.000355244	0.00036168	0.025905	0.044225
V5V9C0	AUO97_RS03650	A1S_2926	A7M79_17680	YajQ family cyclic di-GMP-binding protein	4	4	3.92242e-05	6.63985e-05	0.759408	2.0212
A0A0H4U6W5	AUO97_RS03700	A1S_2931	cusF	copper-binding protein CusF	4	4	2.20192e-05	3.75697e-05	0.770805	2.45892
V5V9B6	AUO97_RS03870	A1S_2951	blh_1	TIGR01244 family phosphatase	4	4	8.90548e-05	0.00012361	0.473031	1.00331
A0A059ZMY8	AUO97_RS07185	A1S_2959	grpE	nucleotide exchange factor GrpE	4	4	0.00171073	0.00124603	-0.457282	2.10431
V5VIH3	AUO97_RS07190	A1S_2960	dnaK	molecular chaperone DnaK	4	4	0.00765837	0.00693146	-0.143876	0.831126
A0A1E3M7G2	AUO97_RS07210	A1S_2962	BGC29_18615	lytic murein transglycosylase	4	4	3.98606e-06	1.10377e-05	1.4694	2.98094
A0A1E3M507	AUO97_RS07215	A1S_2963	purK	5-(carboxyamino)imidazole ribonucleotide synthase	4	4	0.00136042	0.00140895	0.0505681	0.166471
A0A059ZT94	AUO97_RS07220	A1S_2964	purE	5-(carboxyamino)imidazole ribonucleotide mutase	4	4	0.000612803	0.0004941	-0.31062	3.81393
A0A059ZJ07	AUO97_RS07235	A1S_2966	mpl	UDP-N-acetylmuramate:L-alanyl-gamma-D-glutamyl- meso-diaminopimelate ligase	4	4	0.000172227	0.00023568	0.452516	0.566571
A0A1E3M522	AUO97_RS07270	A1S_2972	BGC29_18670	guanine deaminase	4	4	0.000649017	0.000717568	0.14486	0.825402
V5VI29	AUO97_RS07275	A1S_2974	hpt	hypoxanthine phosphoribosyltransferase	4	4	0.00160431	0.00158462	-0.017817	0.128409
V5VHY0	AUO97_RS07305	A1S_2981	yidC	membrane protein insertase YidC	4	4	7.40467e-05	6.41303e-05	-0.207429	0.684691
A0A1E3M7H0	AUO97_RS07315	A1S_2983	rnpA	ribonuclease P protein component	4	4	7.03233e-05	7.28962e-05	0.0518405	0.114524
A0A0H4UTB2	AUO97_RS03960	A1S_2997	BGC29_16575	symmetrical bis(5'-nucleosyl)-tetraphosphatase	4	4	4.91497e-05	6.33705e-05	0.366628	1.61848
A0A1E3M6Z4	AUO97_RS03970	A1S_2999	pdxA	4-hydroxythreonine-4-phosphate dehydrogenase PdxA	4	4	2.02654e-05	4.65198e-05	1.19882	1.67475
V5V9P9	AUO97_RS03975	A1S_3000	rplM	50S ribosomal protein L13	4	4	0.0098534	0.00936661	-0.0730935	0.273422
V5VBA5	AUO97_RS03980	A1S_3001	rpsI	30S ribosomal protein S9	4	4	0.0105214	0.00781711	-0.428619	2.17133
A0A0H4UBE0	AUO97_RS03995	A1S_3004	BGC29_16540	hypothetical protein	4	4	6.28175e-06	1.09651e-05	0.803686	0.908335
A0A059ZKE4	AUO97_RS04100	A1S_3024	A7M79_10780	DUF2789 domain-containing protein	4	4	1.88349e-05	9.52695e-05	2.33861	1.24671
V5VB88	AUO97_RS04105	A1S_3025	mdh	malate dehydrogenase	4	4	0.022863	0.025465	0.155504	0.878603
A0A1E3M9J6	AUO97_RS04120	A1S_3028	miaB	tRNA (N6-isopentenyl adenosine(37)-C2)-methylthiotransferase MiaB	4	4	6.96561e-05	4.4973e-05	-0.63119	1.50639
V5V9M1	AUO97_RS04150	A1S_3035	xpt	xanthine phosphoribosyltransferase	4	4	0.00213261	0.00191381	-0.156168	1.58746
A0A1E3M951	AUO97_RS04175	A1S_3040	BGC29_10170	fumarylacetoacetate hydrolase	4	4	0.000101692	0.000161135	0.664075	1.79635
A0A1E3MBT3	AUO97_RS04225	A1S_3047	BGC29_10215	M3 family peptidase	4	4	0.00218897	0.00192154	-0.187988	1.25808
V5V9Q2	AUO97_RS04275	A1S_3055	rplQ	50S ribosomal protein L17	4	4	0.00766981	0.00768499	0.00285087	0.00732701
V5V9Q1	AUO97_RS04280	A1S_3056	rpoA	DNA-directed RNA polymerase subunit alpha	4	4	0.00119706	0.00100085	-0.25827	1.37601
V5V961	AUO97_RS04285	A1S_3057	rpsD	30S ribosomal protein S4	4	4	0.0121272	0.0100423	-0.272166	1.55309
V5V9J7	AUO97_RS04290	A1S_3058	rpsK	30S ribosomal protein S11	4	4	0.0011085	0.000984186	-0.1716	0.61764
V5VB52	AUO97_RS04295	A1S_3059	rpsM	30S ribosomal protein S13	4	4	0.00798077	0.00542516	-0.556863	2.07016
V5V957	AUO97_RS04310	A1S_3062	rplO	50S ribosomal protein L15	4	4	0.00957744	0.0077221	-0.310646	2.59535
V5V9J2	AUO97_RS04315	A1S_3063	rpmD	50S ribosomal protein L30	4	4	0.000271985	0.000235033	-0.210663	0.37918
V5VB46	AUO97_RS04320	A1S_3064	rpsE	30S ribosomal protein S5	4	4	0.00141943	0.00125411	-0.178647	0.590817
V5V9P3	AUO97_RS04325	A1S_3065	rplR	50S ribosomal protein L18	4	4	0.00799064	0.00499824	-0.676891	1.90735
A0A059ZGZ2	AUO97_RS04330	A1S_3066	rplF	50S ribosomal protein L6	4	4	0.000505118	0.000471195	-0.100297	0.0837376
V5V952	AUO97_RS04335	A1S_3067	rpsH	30S ribosomal protein S8	4	4	0.00420903	0.00317783	-0.405444	1.84235
V5V9I6	AUO97_RS04340	A1S_3068	rpsN	30S ribosomal protein S14	4	4	7.61514e-05	6.34357e-05	-0.263577	0.267291
V5VB41	AUO97_RS04345	A1S_3069	rplE	50S ribosomal protein L5	4	4	0.0139676	0.014371	0.0410729	0.234879
V5V9N7	AUO97_RS04350	A1S_3070	rplX	50S ribosomal protein L24	4	4	0.003603	0.00301388	-0.257578	0.562853
V5V9N8	AUO97_RS04355	A1S_3071	rplN	50S ribosomal protein L14	4	4	0.00233681	0.00208778	-0.162576	0.173675
V5V948	AUO97_RS04360	A1S_3072	rpsQ	30S ribosomal protein S17	4	4	0.00347256	0.00238862	-0.539824	1.66271
V5V9I1	AUO97_RS04365	A1S_3073	rpmC	50S ribosomal protein L29	4	4	0.000634754	0.000536077	-0.243756	0.569329
V5VB35	AUO97_RS04370	A1S_3074	rplP	50S ribosomal protein L16	4	4	0.00113126	0.001152	0.0262104	0.0597088
V5V9N0	AUO97_RS04375	A1S_3075	rpsC	30S ribosomal protein S3	4	4	0.000959712	0.00147362	0.61869	0.934046
A0A0X3QXR9	AUO97_RS04380	A1S_3076	rplV	50S ribosomal protein L22	4	4	0.0046123	0.0048532	0.073448	0.363866
V5V9H7	AUO97_RS04390	A1S_3077	rplB	50S ribosomal protein L2	4	4	0.00207345	0.00247643	0.25623	0.636406
V5VB30	AUO97_RS04395	A1S_3078	rplW	50S ribosomal protein L23	4	4	0.00820906	0.00661896	-0.310613	1.66152
V5V9M5	AUO97_RS04400	A1S_3079	rplD	50S ribosomal protein L4	4	4	0.0136541	0.0136401	-0.0014879	0.00240664
V5V9M8	AUO97_RS04405	A1S_3080	rplC	50S ribosomal protein L3	4	4	0.011307	0.0106236	-0.0899409	0.33803
V5V940	AUO97_RS04410	A1S_3081	rpsJ	30S ribosomal protein S10	4	4	0.00239659	0.00244537	0.0290692	0.0599177
A0A1E3M9E4	AUO97_RS04420	A1S_3083	metC	cystathionine beta-lyase	4	4	7.36935e-05	8.29255e-05	0.170278	0.519265
A0A059ZH10	AUO97_RS04430	A1S_3085	hmp	flavohemoprotein	4	4	3.67183e-05	0.000192831	2.39277	1.63765
V5V9L9	AUO97_RS04455	A1S_3090	tesB	acyl-CoA thioesterase II	4	4	8.42722e-05	9.84225e-05	0.223932	0.635211
A0A077G9Z6	AUO97_RS04460	A1S_3091	plsB	glycerol-3-phosphate 1-O-acyltransferase PlsB	4	4	1.04497e-05	6.70506e-06	-0.640137	0.556421
V5V9F8	AUO97_RS04490	A1S_3097	yvdD_1	TIGR00730 family Rossman fold protein	4	4	6.71195e-05	7.98473e-05	0.250511	0.171239
A0A1E3MB95	AUO97_RS04505	A1S_3100	BGC29_10495	toluene tolerance protein Ttg2D	4	4	0.000182992	0.000192057	0.0697503	0.0914442
V5V921	AUO97_RS04510	A1S_3101	mlaD	outer membrane lipid asymmetry maintenance protein MlaD	4	4	6.40631e-05	3.53651e-05	-0.857168	0.883469
V5VB02	AUO97_RS04535	A1S_3106	dxs_1	1-deoxy-D-xylulose-5-phosphate synthase	4	4	1.81824e-05	3.42529e-05	0.913686	1.9284
V5V9J6	AUO97_RS04540	A1S_3107	ribA	GTP cyclohydrolase II	4	4	1.50587e-05	2.67671e-05	0.829866	0.502197
A0A077GNW2	AUO97_RS04545	A1S_3108	hemF	oxygen-dependent coproporphyrinogen oxidase	4	4	0.00161297	0.00188639	0.225909	0.309629
A0A1E3M9C4	AUO97_RS04550	A1S_3109	aroE	shikimate dehydrogenase	4	4	5.55665e-05	9.55977e-05	0.78276	3.60653
A0A0F5EHC8	AUO97_RS04565	A1S_3112	BGC29_10560	hypothetical protein	4	4	2.69971e-05	2.32834e-05	-0.213505	0.197161
V5V9I8	AUO97_RS04595	A1S_3118	glyQ	glycine--tRNA ligase subunit alpha	4	4	0.00132349	0.00121373	-0.124893	2.62309
A0A0F4ELP7	AUO97_RS04655	A1S_3128	astE	succinylglutamate desuccinylase	4	4	6.69251e-05	9.57394e-05	0.516566	1.00771
A0A0D5YD19	AUO97_RS04660	A1S_3129	astB	succinylarginine dihydrolase	4	4	0.000338213	0.000367125	0.118337	0.317618
A0A098SH89	AUO97_RS04665	A1S_3130	astD	succinylglutamate-semialdehyde dehydrogenase	4	4	0.000748296	0.00080045	0.0972024	0.239571
V5V9H6	AUO97_RS04670	A1S_3131	astA_2	arginine N-succinyltransferase	4	4	0.000206044	0.000165588	-0.315357	0.807646
A0A1E3M9K5	AUO97_RS04675	A1S_3132	argD	aspartate aminotransferase family protein	4	4	0.000536802	0.000631419	0.234207	1.41443
A0A059ZD70	AUO97_RS04680	A1S_3134	gdhA_2	Glu/Leu/Phe/Val dehydrogenase	4	4	0.023767	0.023552	-0.0131108	0.0436782
A0A1E3M9J8	AUO97_RS04690	A1S_3136	BGC29_10685	hypothetical protein	4	4	0.000283729	0.000247227	-0.198674	0.765769
A0A1E3M9H5	AUO97_RS04760	A1S_3151	BGC29_10755	FAD-binding oxidoreductase	4	4	0.000899949	0.000928336	0.0448036	0.2618
V5V9G0	AUO97_RS04765	A1S_3152	serA	phosphoglycerate dehydrogenase	4	4	0.00646919	0.00697319	0.108234	0.875039
V5V9B5	AUO97_RS04805	A1S_3161	rplS	50S ribosomal protein L19	4	4	0.00376855	0.00398724	0.0813798	0.135323
V5V9F2	AUO97_RS04815	A1S_3163	rimM	ribosome maturation factor RimM	4	4	0.000104449	0.000106331	0.0257723	0.0227173
V5V9E8	AUO97_RS04820	A1S_3164	rpsP	30S ribosomal protein S16	4	4	0.00623653	0.00487753	-0.354592	2.12874
V5VAU6	AUO97_RS04860	A1S_3169	ispH	4-hydroxy-3-methylbut-2-enyl diphosphate reductase	4	4	2.35571e-05	5.1856e-05	1.13835	1.17594
A0A059ZQZ9	AUO97_RS04865	A1S_3170	gmk	guanylate kinase	4	4	2.53567e-05	2.49694e-05	-0.0222085	0.0230022
V5V9E1	AUO97_RS04870	A1S_3171	rpoZ	DNA-directed RNA polymerase subunit omega	4	4	5.641e-05	4.9921e-05	-0.176302	0.265391
V5V988	AUO97_RS04880	A1S_3173	yabJ	RidA family protein	4	4	0.000181253	0.000178986	-0.0181598	0.00617365
A0A1E3M9R5	AUO97_RS04890	A1S_3175	bfrB	bacterioferritin	4	4	0.000352448	0.000796488	1.17624	3.62983
V5V8S0	AUO97_RS04915	A1S_3180	A7M79_03515	LemA family protein	4	4	4.77669e-05	7.32631e-05	0.617076	1.59868
A0A1E3M9Q8	AUO97_RS04925	A1S_3182	BGC29_10920	glutamate synthase subunit beta	4	4	0.000582092	0.000764278	0.392852	3.63256
A0A077GBU6	AUO97_RS04930	A1S_3185	gltB	glutamate synthase large subunit	4	4	0.00154559	0.00212684	0.460555	4.36174
A0A1E3M9S4	AUO97_RS04940	A1S_3187	aroB	3-dehydroquinate synthase	4	4	0.000649318	0.000774051	0.253505	1.36089
A0A1E3M9R4	AUO97_RS04985	A1S_3199	B9X95_19365	hypothetical protein	4	4	9.91543e-05	0.000108889	0.135115	0.246577
A0A059ZKH5	AUO97_RS05000	A1S_3203	murE	UDP-N-acetylmuramoyl-L-alanyl-D-glutamate--2, 6-diaminopimelate ligase	4	4	0.000233053	0.00029369	0.333637	1.23785
A0A059ZGG1	AUO97_RS05030	A1S_3210	gltX	glutamate--tRNA ligase	4	4	3.87318e-05	5.79905e-05	0.582299	0.285669
V5VAP2	AUO97_RS05110	A1S_3221	ettA	energy-dependent translational throttle protein EttA	4	4	7.88077e-05	0.000102892	0.384721	0.995775
A0A1E3MCA8	AUO97_RS05115	A1S_3222	BGC29_11110	aminotransferase class V-fold PLP-dependent enzyme	4	4	8.01196e-05	7.7192e-05	-0.0537026	0.0555061
A0A1E3M9P5	AUO97_RS05145	A1S_3227	BGC29_11140	RNA-binding transcriptional accessory protein	4	4	0.000122475	0.000124382	0.0222826	0.0649624
A0A1E3M9W4	AUO97_RS05180	A1S_3233	BGC29_11175	GNAT family N-acetyltransferase	4	4	3.40703e-05	5.11837e-05	0.587168	2.29971
V5VAN2	AUO97_RS05185	A1S_3234	hisB	imidazoleglycerol-phosphate dehydratase HisB	4	4	0.00029527	0.000306027	0.0516223	0.0686155
V5V975	AUO97_RS05190	A1S_3235	hisH1	imidazole glycerol phosphate synthase subunit HisH	4	4	4.80733e-05	5.88143e-05	0.290931	0.595279
V5V914	AUO97_RS05205	A1S_3238	hisA	1-(5-phosphoribosyl)-5-((5- phosphoribosylamino)methylideneamino)imidazole-4- carboxamide isomerase	4	4	6.19071e-05	8.74867e-05	0.498958	0.720584
A0A0H4U684	AUO97_RS05235	A1S_3244	thrB	homoserine kinase	4	4	0.000136191	0.000166393	0.288962	0.601454
A0A1E3MBQ5	AUO97_RS05355	A1S_3263	BGC29_11350	carboxymuconolactone decarboxylase family protein	4	4	8.05298e-07	1.24738e-06	0.631302	0.649722
A0A077G858	AUO97_RS05430	A1S_3276	A7M79_15640	FAD-binding protein	4	4	1.38012e-05	1.98644e-05	0.525389	0.667659
V5V8H4	AUO97_RS05440	A1S_3278	ycaC_1	hydrolase	4	4	0.000115042	0.000155303	0.432921	0.73965
A0A1E3MCJ3	AUO97_RS05450	A1S_3280	gabD	NAD-dependent succinate-semialdehyde dehydrogenase	4	4	0.000299757	0.000502947	0.746613	2.76053
V5V910	AUO97_RS05485	A1S_3287	ssb	single-stranded DNA-binding protein	4	4	0.000396019	0.000329109	-0.267003	0.47561
V5VAH9	AUO97_RS05500	A1S_3290	tenA	thiaminase II	4	4	0.000103237	0.000158092	0.614805	1.13892
A0A1E3MA00	AUO97_RS05515	A1S_3293	BGC29_11505	NADPH:quinone oxidoreductase	4	4	0.000178499	0.000249726	0.484428	1.42395
A0A1E3M9X1	AUO97_RS05535	A1S_3297	BGC29_11525	carbapenem susceptibility porin CarO	4	4	0.000172192	0.000181478	0.0757698	0.0859482
A0A1E3M9Z5	AUO97_RS05590	A1S_3308	BGC29_11580	cysteine hydrolase	4	4	7.23423e-06	8.76864e-06	0.277515	0.325769
A0A081GU19	AUO97_RS05620	A1S_3314	nemA	alkene reductase	4	4	0.000221843	0.000231098	0.0589653	0.363403
V5VAF5	AUO97_RS05625	A1S_3315	sdpR	transcriptional regulator	4	4	1.33573e-05	1.60087e-05	0.26123	0.641859
V5V8Z6	AUO97_RS05630	A1S_3316	prfB	peptide chain release factor 2	4	4	2.94123e-05	4.41604e-05	0.586331	0.564586
A0A0B9W7U0	AUO97_RS05635	A1S_3317	A7M79_15850	putative porin	4	4	7.22221e-05	0.000130805	0.856901	1.87285
A0A098SE84	AUO97_RS05645	A1S_3319	pdxH	pyridoxine/pyridoxamine 5'-phosphate oxidase	4	4	0.000137435	0.000188136	0.453023	0.825744
A0A0E1JI29	AUO97_RS05650	A1S_3320	glmM	phosphoglucosamine mutase	4	4	0.000781836	0.000907904	0.215674	1.05716
A0A059ZJE9	AUO97_RS05655	A1S_3321	guaB_2	IMP dehydrogenase	4	4	0.000189806	0.000274597	0.532791	1.05606
A0A1E3MA01	AUO97_RS05685	A1S_3327	BGC29_11675	hypothetical protein	4	4	0.00128987	0.00176056	0.448805	1.53919
V5V8S6	AUO97_RS05690	A1S_3328	aceE	pyruvate dehydrogenase (acetyl-transferring), homodimeric type	4	4	0.0193567	0.0251596	0.378275	2.8871
V5V8B6	AUO97_RS05710	A1S_3331	ftsZ	cell division protein FtsZ	4	4	0.000230735	0.000190336	-0.277687	2.5082
V5V8X3	AUO97_RS05725	A1S_3334	ddl	D-alanine--D-alanine ligase	4	4	0.000726326	0.000867599	0.256412	1.01721
A0A1E3MA25	AUO97_RS05740	A1S_3337	gshB	glutathione synthase	4	4	0.000469234	0.000504861	0.105579	0.392096
A0A1E3MA66	AUO97_RS05760	A1S_3340	pyrE	orotate phosphoribosyltransferase	4	4	0.000590881	0.000662116	0.164216	0.453935
A0A1E3MAE7	AUO97_RS05770	A1S_3342	BGC29_11760	arsenate reductase	4	4	1.11467e-05	1.41468e-05	0.343865	0.324793
V5VAC5	AUO97_RS05800	A1S_3349	A7M79_16010	ankyrin repeat domain-containing protein	4	4	7.34026e-05	8.6787e-05	0.241647	0.342824
V5V8V8	AUO97_RS05805	A1S_3350	A7M79_16015	hypothetical protein	4	4	0.000243449	0.00110235	2.17889	1.98733
A0A1E3MA42	AUO97_RS05840	A1S_3357	alc	allantoicase	4	4	1.80246e-05	1.71997e-05	-0.0675818	0.131315
A0A0D7R1W7	AUO97_RS07900	A1S_3366	gshA	glutamate--cysteine ligase	4	4	0.000124693	0.000158414	0.34532	0.450851
A0A1E3MA79	AUO97_RS07880	A1S_3370	BGC29_11915	pyridoxal phosphate-dependent aminotransferase	4	4	2.07305e-05	3.35378e-05	0.694037	1.68186
V5V8R6	AUO97_RS07840	A1S_3379	mstA	sulfurtransferase	4	4	6.79448e-06	1.24347e-05	0.871934	1.06477
V5V853	AUO97_RS07835	A1S_3380	pncB	nicotinate phosphoribosyltransferase	4	4	0.000129513	0.000176734	0.448478	1.97337
A0A1E3MA37	AUO97_RS07820	A1S_3383	dtd	D-aminoacyl-tRNA deacylase	4	4	2.54068e-05	2.51191e-05	-0.0164312	0.0171262
V5V8L4	AUO97_RS07800	A1S_3386	serB	phosphoserine phosphatase SerB	4	4	6.6645e-05	8.65787e-05	0.377517	1.35155
V5V8R9	AUO97_RS07790	A1S_3388	ribB	bifunctional 3,4-dihydroxy-2-butanone-4-phosphate synthase/GTP cyclohydrolase II	4	4	0.00051306	0.000426908	-0.265201	0.315674
V5V8Q6	AUO97_RS07785	A1S_3389	ribH	6,7-dimethyl-8-ribityllumazine synthase	4	4	0.00233322	0.00224414	-0.0561618	0.186736
V5V842	AUO97_RS07780	A1S_3390	nusB	N utilization substance protein B	4	4	9.33078e-05	9.99574e-05	0.0993158	0.127334
A0A1E3MC42	AUO97_RS07760	A1S_3395	glmS	glutamine--fructose-6-phosphate transaminase (isomerizing)	4	4	0.00117381	0.00143866	0.293526	0.995128
A0A1E3MAC0	AUO97_RS07720	A1S_3402	hutG	formimidoylglutamase	4	4	0.000115394	0.000107547	-0.101608	0.294736
A0A1E3MAB4	AUO97_RS07715	A1S_3403	hutI	imidazolonepropionase	4	4	0.000399055	0.000415591	0.0585751	0.332284
V5V8Q5	AUO97_RS07705	A1S_3405	hutH	histidine ammonia-lyase	4	4	0.00356217	0.00359854	0.0146557	0.112144
V5V8P1	AUO97_RS07700	A1S_3407	hutU	urocanate hydratase	4	4	0.00688367	0.00713885	0.0525152	0.229382
V5V809	AUO97_RS07620	A1S_3423	dapA	4-hydroxy-tetrahydrodipicolinate synthase	4	4	0.00213402	0.00242075	0.181881	1.72228
V5VA59	AUO97_RS07610	A1S_3425	purC	phosphoribosylaminoimidazolesuccinocarboxamide synthase	4	4	4.87405e-05	6.59123e-05	0.435428	1.42843
A0A086I3M2	AUO97_RS07575	A1S_3430	clcD_1	dienelactone hydrolase family protein	4	4	0.000692745	0.000803612	0.214175	0.360693
V5V800	AUO97_RS07570	A1S_3431	A7M79_16615	HIT family protein	4	4	0.00012152	0.000127226	0.066195	0.0955895
A0A1E3MC83	AUO97_RS07545	A1S_3436	A7M79_16640	NAD(P)-dependent alcohol dehydrogenase	4	4	0.000296718	0.000394126	0.409564	0.906154
A0A1E3MAF2	AUO97_RS07525	A1S_3439	BGC29_12265	2,5-didehydrogluconate reductase DkgB	4	4	0.00011067	0.000126547	0.193408	0.414269
A0A059ZJ34	AUO97_RS07510	A1S_3442	dapB	4-hydroxy-tetrahydrodipicolinate reductase	4	4	0.001382	0.00143059	0.0498573	0.360802
V5V8K0	AUO97_RS07500	A1S_3443	dnaJ	molecular chaperone DnaJ	4	4	4.3786e-05	3.02545e-05	-0.53332	1.10352
V5V8J6	AUO97_RS07475	A1S_3449	ppc	phosphoenolpyruvate carboxylase	4	4	0.00126412	0.00268437	1.08645	2.68797
A0A1E3MAB1	AUO97_RS07450	A1S_3455	ilvD	dihydroxy-acid dehydratase	4	4	0.00164419	0.00184811	0.168674	0.740989
A0A0D5YC66	AUO97_RS07445	A1S_3456	fmt	methionyl-tRNA formyltransferase	4	4	6.27643e-05	6.05946e-05	-0.0507543	0.143008
A0A1E3M3Z8	AUO97_RS06915	A1S_3482	BGC29_04265	glycosyltransferase family 1 protein	4	4	2.38435e-05	4.14062e-06	-2.52567	1.61535
C9D9L3	AUO97_RS08510	A1S_3490	AB57_0559	hypothetical protein	4	4	5.83564e-06	7.74132e-06	0.40769	0.489341
A0A1E3M5B1	AUO97_RS08390	A1S_3514	BGC29_17965	hypothetical protein	4	4	6.8923e-05	5.5802e-05	-0.304668	1.67537
A0A1E3M5K0	AUO97_RS08365	A1S_3520	BGC29_17940	hypothetical protein	4	4	2.72209e-05	5.40955e-05	0.990794	1.02373
A0A1E3M5L8	AUO97_RS08240	A1S_3529	BGC29_17815	chromosome partitioning protein ParB	4	4	1.23552e-05	1.55923e-05	0.33572	0.580023
V5VEP0	AUO97_RS13395	A1S_3626	A7M79_15170	hypothetical protein	4	4	7.69607e-06	1.19654e-05	0.636673	0.824038
V5VEP4	AUO97_RS13475	A1S_3627	copZ	putative copper chaperone	4	4	7.02947e-05	0.000120759	0.780642	2.85348
V5VE58	AUO97_RS17330	A1S_3744	A7M79_14710	hypothetical protein	4	4	2.00185e-05	1.30632e-05	-0.615822	1.6526
V5VAI1	AUO97_RS02555	A1S_3830	A7M79_01875	hypothetical protein	4	4	3.27271e-05	4.83433e-05	0.56283	0.518065
A0A1E3MBW5	AUO97_RS03820	A1S_3858	BGC29_02120	hypothetical protein	4	4	0.000854702	0.000637228	-0.423613	1.57052
A0A059ZGT0	AUO97_RS08970		fadB	fatty acid oxidation complex subunit alpha FadB	4	4	0.00281262	0.00370103	0.396013	2.50884
A0A059ZMB2	AUO97_RS04485		mutT_1	NUDIX domain-containing protein	4	4	7.10184e-06	8.28529e-06	0.22236	0.175274
A0A0D7R8B4	AUO97_RS08915		htpG	molecular chaperone HtpG	4	4	0.00109536	0.000821704	-0.41471	2.18728
A0A0H4UC31	AUO97_RS13080		BGC29_16950	hypothetical protein	4	4	3.50066e-05	2.71029e-05	-0.369178	0.38358
A0A0H4UII0	AUO97_RS06220		parC	DNA topoisomerase IV subunit A	4	4	3.22138e-06	1.66728e-06	-0.950179	0.637356
A0A1E3M451	AUO97_RS06500		argS	arginine--tRNA ligase	4	4	8.7242e-05	9.92666e-05	0.186286	0.721493
A0A1E3M7T2	AUO97_RS09875		BGC29_14895	NADP-dependent glyceraldehyde-3-phosphate dehydrogenase	4	4	0.000257898	0.000234509	-0.137156	0.102142
A0A1E3M955	AUO97_RS17450		BGC29_13130	Rieske (2Fe-2S) protein	4	4	4.19547e-05	4.0817e-05	-0.0396624	0.0629311
V5V944	AUO97_RS04385		rpsS	30S ribosomal protein S19	4	4	0.00316266	0.0020411	-0.631792	1.83465
V5VGW1	AUO97_RS10465		rho	transcription termination factor Rho	4	4	6.96751e-05	4.80671e-05	-0.535594	1.26363
V5VH30	AUO97_RS09115		infB	translation initiation factor IF-2	4	4	0.000233882	0.000185238	-0.336398	1.81924
V5VHQ9	AUO97_RS11170		ffh	signal recognition particle protein	4	4	3.80612e-05	3.03154e-05	-0.32827	0.635574
V5REL7	AUO97_RS06955	A1S_0051	wza	outer membrane protein	4	3	3.87964e-06	2.86722e-06	-0.436271	0.389091
V5REB5	AUO97_RS06895	A1S_0061	itrA2	sugar transferase	4	3	2.68822e-05	8.68819e-06	-1.62952	1.38514
V5VHJ5	AUO97_RS09090	A1S_0331	secG	preprotein translocase subunit SecG	4	3	4.28682e-06	1.03296e-06	-2.05312	1.81802
A0A1E3M9N2	AUO97_RS09435	A1S_0403	rne	ribonuclease E/G	4	3	1.34043e-05	9.31357e-06	-0.525286	0.48897
V5VH78	AUO97_RS09705	A1S_0454	exbD_4	biopolymer transporter ExbD	4	3	1.33758e-05	6.74669e-06	-0.987377	1.44083
A0A1E3M7K4	AUO97_RS10050	A1S_0525	BGC29_14720	beta-ketoacyl-ACP synthase II	4	3	7.65325e-06	5.81182e-06	-0.397084	0.299262
A0A0D5YK69	AUO97_RS12185	A1S_0994	rubB	FAD-dependent oxidoreductase	4	3	1.01388e-05	5.83839e-06	-0.79624	0.495536
A0A1E3M8S3	AUO97_RS13020	A1S_1144	BGC29_14210	helix-turn-helix domain-containing protein	4	3	6.21927e-06	5.71389e-06	-0.122273	0.0850184
V5VCL3	AUO97_RS17725	A1S_1968	skp	membrane protein	4	3	3.69975e-06	2.64861e-06	-0.482194	0.347741
A0A1E3M611	AUO97_RS00600	A1S_2335	BGC29_02630	methylenetetrahydrofolate reductase [NAD(P)H]	4	3	5.66229e-06	9.14436e-06	0.691495	0.361369
V5VBI9	AUO97_RS00625	A1S_2340	mucD_2	PDZ domain-containing protein	4	3	8.96471e-06	5.17716e-06	-0.792097	0.601161
V5VAY5	AUO97_RS01235	A1S_2469	A7M90_10205	DUF3144 domain-containing protein	4	3	1.50179e-06	1.38101e-06	-0.120964	0.0575406
V5VAZ9	AUO97_RS01490	A1S_2518	era	GTPase Era	4	3	1.22543e-05	8.5743e-06	-0.515195	0.388317
V5VBQ0	AUO97_RS02945	A1S_2793	alsT	alanine:cation symporter family protein	4	3	1.62985e-05	1.1759e-05	-0.47097	0.432561
V5VJJ3	AUO97_RS07320	A1S_2984	rpmH	50S ribosomal protein L34	4	3	4.86546e-05	3.09827e-05	-0.651112	0.404757
A0A086HZU3	AUO97_RS04520	A1S_3103	ttg2A	ABC transporter ATP-binding protein	4	3	1.08968e-05	3.61146e-06	-1.59325	0.954365
V5VAM3	AUO97_RS05240	A1S_3245	hisF	imidazole glycerol phosphate synthase cyclase subunit	4	3	1.83489e-05	2.42709e-05	0.40353	0.254247
A0A086HVU0	AUO97_RS05810	A1S_3351	A7M90_07290	allantoinase PuuE	4	3	3.45491e-06	3.00261e-06	-0.202432	0.139787
V5V7X6	AUO97_RS07425	A1S_3459	A7M79_16760	membrane protein	4	3	2.02346e-06	1.84662e-06	-0.131938	0.0608412
A0A1E3MAK2		A1S_3465	BGC29_09980	hypothetical protein	4	3	2.30307e-05	1.41784e-05	-0.699861	0.804551
A0A0D7TAV0	AUO97_RS06830		prpC	2-methylcitrate synthase	4	3	2.54423e-05	8.76537e-06	-1.53734	1.35935
V5VC56	AUO97_RS17605		A7M79_14440	hypothetical protein	4	3	6.88799e-06	5.59599e-06	-0.29969	0.250749
V5VGN6	AUO97_RS10415		rpmI	50S ribosomal protein L35	4	3	3.20604e-06	2.59843e-06	-0.303154	0.195637
A0A0E1FKY4	AUO97_RS07030	A1S_0036	ubiG	bifunctional 3-demethylubiquinone 3-O-methyltransferase/2-octaprenyl-6-hydroxy phenol methylase	4	2	6.17392e-06	4.20008e-06	-0.55577	0.303451
V5VI72	AUO97_RS10370	A1S_0590	A7M79_05265	DUF615 domain-containing protein	4	2	4.38464e-06	1.53904e-06	-1.51043	1.08049
A0A0Q2HWF1	AUO97_RS11650	A1S_0891	A7M79_06665	hemerythrin	4	2	1.28656e-05	8.41893e-06	-0.611813	0.296862
A0A1E3M5Y7	AUO97_RS00505	A1S_2316	A7M79_08225	lytic murein transglycosylase B	4	2	5.04673e-06	6.20324e-06	0.297673	0.11138
V5VCE2	AUO97_RS01505	A1S_2521	lepB	signal peptidase I	4	2	1.18191e-05	5.13779e-06	-1.2019	0.923443
A0A1E3M5Q3	AUO97_RS14610	A1S_1417	A7M79_15375	N-acetyltransferase	4	1	3.86895e-06	3.60886e-07	-3.42233	1.27956
V5VDB2	AUO97_RS19055	A1S_2186	fis	DNA-binding transcriptional regulator Fis	4	0	2.62491e-05	#DIV/0!	#DIV/0!	-
a NCBI and BioCyc database locus tags
b KEGG database locus tags

## Sheet: Table S1C fisR proteomics
Table S1C. Composite list of proteins identified in LC-MS/MS proteomic analysis of ΔfisR and ΔfisR+Na2S
UniProtID	Locus Taga	Locus Tagb	Gene Name	Function	detected times out of 4 ΔfisR	detected times out of 4 ΔfisR+Na2S	ΔfisR (normalized protein abundance)	ΔfisR+Na2S (normalized protein abundance)	log2_( ΔfisR+Na2S/ΔfisR)	-log p
A0A1E3MAF8	AUO97_RS09245	A1S_0364	BGC29_15515	DNA-binding protein	0	4	#DIV/0!	5.85961e-06	#DIV/0!	-
A0A0C0C2K2	AUO97_RS05435	A1S_3277	yhhW_4	pirin family protein	0	4	#DIV/0!	3.00871e-05	#DIV/0!	-
V5VIX7	AUO97_RS08690	A1S_0249	cpdA	3',5'-cyclic-AMP phosphodiesterase	0	4	#DIV/0!	9.65111e-06	#DIV/0!	-
A0A0D7UAL8	AUO97_RS08945	A1S_0301	ydeN	serine hydrolase family protein	0	4	#DIV/0!	1.77563e-05	#DIV/0!	-
V5VBY4	AUO97_RS18410	A1S_2062	fadI	acetyl-CoA C-acyltransferase	0	4	#DIV/0!	1.66082e-05	#DIV/0!	-
V5VA19	AUO97_RS03395	A1S_2883	baeR	DNA-binding response regulator	0	3	#DIV/0!	2.41687e-05	#DIV/0!	-
A0A1E3M975	AUO97_RS17340	A1S_1902	A7M79_14700	hypothetical protein	0	3	#DIV/0!	3.98183e-06	#DIV/0!	-
A0A1E3M8T9	AUO97_RS12735		A7M79_06920	DUF4265 domain-containing protein	0	3	#DIV/0!	7.01099e-06	#DIV/0!	-
A0A1E3MBZ6	AUO97_RS03880	A1S_2952	BGC29_02180	dihydrolipoyl dehydrogenase	0	3	#DIV/0!	1.06146e-05	#DIV/0!	-
V5V9M9	AUO97_RS03060	A1S_2814	pilH	response regulator	0	3	#DIV/0!	2.65561e-05	#DIV/0!	-
A0A0Q1TPZ2	AUO97_RS06580	A1S_0122	bolA	BolA family transcriptional regulator	0	3	#DIV/0!	6.68322e-05	#DIV/0!	-
A0A1E3M264	AUO97_RS18915	A1S_2158	A7M79_12380	LLM class flavin-dependent oxidoreductase	0	2	#DIV/0!	7.42899e-07	#DIV/0!	-
	AUO97_RS08170	A1S_3536		hypothetical protein	0	2	#DIV/0!	4.28111e-08	#DIV/0!	-
V5VAA4	AUO97_RS07860		phoB	phosphate regulon transcriptional regulatory protein PhoB	0	2	#DIV/0!	1.80034e-07	#DIV/0!	-
A0A1E3M8Y5	AUO97_RS17875	A1S_1995	A7M79_11140	molybdopterin molybdenumtransferase MoeA	0	2	#DIV/0!	5.93211e-07	#DIV/0!	-
A0A1E3M215	AUO97_RS18855	A1S_2147	A7M79_19050	flavin reductase	0	2	#DIV/0!	8.21457e-07	#DIV/0!	-
V5VAZ9	AUO97_RS01490	A1S_2518	era	GTPase Era	0	2	#DIV/0!	3.2135e-06	#DIV/0!	-
A0A0X3QPX2	AUO97_RS11710	A1S_0902	A7M79_06610	VOC family protein	0	2	#DIV/0!	6.1254e-06	#DIV/0!	-
A0A1E3M313	AUO97_RS15160	A1S_1522	B4R90_11690	OsmC family peroxiredoxin	0	2	#DIV/0!	9.04046e-06	#DIV/0!	-
A0A1E3M9G4	AUO97_RS17005	A1S_1830	A7M79_12885	dihydrofolate reductase	0	2	#DIV/0!	5.67276e-07	#DIV/0!	-
V5VHC7	AUO97_RS06245	A1S_0189	yvdD_1	TIGR00730 family Rossman fold protein	0	2	#DIV/0!	9.41312e-07	#DIV/0!	-
V5VFK5	AUO97_RS14855	A1S_1469	msrB	peptide-methionine (R)-S-oxide reductase	0	2	#DIV/0!	2.88374e-06	#DIV/0!	-
A0A1E3M8U7	AUO97_RS17910	A1S_2002	BGC29_12680	nitrate reductase	0	2	#DIV/0!	3.29403e-06	#DIV/0!	-
A0A086HTG5	AUO97_RS03570	A1S_2910	queA	tRNA preQ1(34) S-adenosylmethionine ribosyltransferase-isomerase QueA	0	2	#DIV/0!	4.22638e-06	#DIV/0!	-
V5VBV8	AUO97_RS02620	A1S_2729	lolA	outer membrane lipoprotein carrier protein LolA	0	2	#DIV/0!	3.77331e-06	#DIV/0!	-
A0A081H0F9	AUO97_RS18400	A1S_2060	A7M79_10965	hypothetical protein	0	2	#DIV/0!	3.57142e-06	#DIV/0!	-
V5V9M7	AUO97_RS04125	A1S_3030	ybeZ	PhoH family protein	0	2	#DIV/0!	1.05605e-05	#DIV/0!	-
V5VFA6	AUO97_RS12360	A1S_1028	ygiD	dioxygenase	0	2	#DIV/0!	6.70968e-06	#DIV/0!	-
A0A1E3MBQ3	AUO97_RS03210	A1S_2843	BGC29_01520	VOC family protein	0	2	#DIV/0!	2.06902e-05	#DIV/0!	-
A0A1E3M2K8	AUO97_RS13770	A1S_1259	A7M79_13610	MerR family DNA-binding transcriptional regulator	0	2	#DIV/0!	0.000118004	#DIV/0!	-
A0A1E3M5U7	AUO97_RS06880	A1S_0064	pgi	glucose-6-phosphate isomerase	1	4	7.05979e-07	1.33712e-05	4.24336	0.898689
A0A1E3M3S3			BGC29_06635		1	4	5.46888e-06	2.05097e-05	1.90699	1.13068
A0A090C211	AUO97_RS12020	A1S_0962	glsA	glutaminase	1	4	3.28784e-08	3.09526e-05	9.8787	1.15448
A0A059ZKA1	AUO97_RS15820	A1S_1619	rraA	ribonuclease E inhibitor RraA	1	3	6.62127e-06	1.54893e-05	1.22609	0.243333
A0A1E3MDG8	AUO97_RS01715	A1S_2561	BGC29_00050	peptidase domain-containing ABC transporter	1	3	3.07297e-05	7.16907e-05	1.22215	0.235157
A0A0H4UH32	AUO97_RS12425	A1S_1040	ubiH	2-octaprenyl-6-methoxyphenyl hydroxylase	1	3	1.73453e-07	1.12827e-06	2.7015	0.550214
A0A1E3M509	AUO97_RS10740	A1S_0713	nadA	quinolinate synthase NadA	1	3	7.59888e-07	8.38872e-06	3.46459	0.480259
A0A1E3M8F4	AUO97_RS12540	A1S_1065	rnt	ribonuclease T	1	3	9.32741e-07	1.75886e-06	0.915094	0.291823
V5VDY2	AUO97_RS14965	A1S_1489	A7M79_17875	glutathione S-transferase	1	3	5.64545e-07	1.91306e-06	1.76072	0.518199
A0A059ZLB2	AUO97_RS03245	A1S_2851	nphR_2	AraC family transcriptional regulator	1	3	5.20965e-07	3.74247e-06	2.84473	1.19717
	AUO97_RS12375	A1S_1032		hypothetical protein	1	3	1.0789e-05	5.02605e-06	-1.10207	0.198749
V5VHR0	AUO97_RS06450	A1S_0150	atpE	ATP synthase subunit C	1	3	2.45779e-05	3.67229e-05	0.579316	0.108863
A0A0D8G9Q7	AUO97_RS04725	A1S_3143	sodC	hypothetical protein	1	3	1.49019e-06	1.04108e-05	2.80451	0.868388
V5VA68	AUO97_RS02865	A1S_2777	rng	ribonuclease G	1	3	2.90062e-06	1.07278e-05	1.88692	0.652533
A0A1E3M8S3	AUO97_RS13020	A1S_1144	BGC29_14210	helix-turn-helix domain-containing protein	1	3	2.2118e-06	9.24555e-06	2.06354	0.813188
A0A1E3M2Y9	AUO97_RS15165	A1S_1523	A7M79_19090	polyisoprenoid-binding protein	1	3	1.93675e-06	7.61369e-06	1.97496	0.829674
A0A1E3M8B3	AUO97_RS12640	A1S_1079	BGC29_13835	dichlorophenol hydroxylase	1	3	2.68525e-06	1.20425e-05	2.16501	0.893964
V5VDH6	AUO97_RS18725	A1S_3786	A7M79_18925	hypothetical protein	1	3	9.02582e-07	8.76309e-06	3.27931	0.81512
A0A0D5YK69	AUO97_RS12185	A1S_0994	rubB	FAD-dependent oxidoreductase	1	3	1.56602e-06	1.72225e-05	3.45912	0.788613
A0A059ZIL0	AUO97_RS03015	A1S_2806	A7M79_17090	L,D-transpeptidase	1	3	1.14573e-05	4.29256e-05	1.90557	0.806709
V5VC25	AUO97_RS17810	A1S_1985	A7M79_11200	hypothetical protein	1	2	1.49095e-06	5.59934e-06	1.90903	0.323551
V5VEP0	AUO97_RS13395	A1S_3626	A7M79_15170	hypothetical protein	1	2	3.62816e-06	1.02097e-05	1.49263	0.259427
A0A1E3MDS3	AUO97_RS03815	A1S_2944	BGC29_02115	hypothetical protein	1	2	5.99148e-05	6.16394e-05	0.0409404	0.00675054
V5V8R1	AUO97_RS07815	A1S_3384	A7M79_16395	hypothetical protein	1	2	2.6457e-06	6.61364e-06	1.3218	0.353282
V5V9F2	AUO97_RS04815	A1S_3163	rimM	ribosome maturation factor RimM	1	2	2.23871e-05	4.1016e-05	0.873517	0.219938
A0A1E3M6E5	AUO97_RS00120	A1S_2244	tsaD	tRNA (adenosine(37)-N6)-threonylcarbamoyltransferase complex transferase subunit TsaD	1	2	7.52263e-07	7.00399e-07	-0.103059	0.0202565
V5VA46	AUO97_RS02250	A1S_2658	htpX	protease HtpX	1	2	5.51124e-07	1.55261e-06	1.49424	0.421033
V5VCB8	AUO97_RS01635	A1S_2549	A7M90_09810	NIF3 1	1	2	2.32646e-06	4.95124e-06	1.08965	0.253557
A0A0B9WMH3	AUO97_RS01240	A1S_2470	A7M90_10200	insulinase family protein	1	2	5.40303e-06	8.65598e-06	0.679927	0.164707
A0A059ZHN6	AUO97_RS01045	A1S_2432	nlpD	LysM peptidoglycan-binding domain-containing protein	1	2	5.54188e-06	1.93803e-05	1.80614	0.477633
V5VHI6	AUO97_RS08700	A1S_0251	thiC	phosphomethylpyrimidine synthase	1	2	3.35416e-07	7.65939e-07	1.19128	0.330034
V5V9B2	AUO97_RS03920	A1S_2987	psaB	OmpA family protein	1	2	1.2312e-06	1.22303e-06	-0.0096051	0.00188728
A0A1E3M789	AUO97_RS08560	A1S_0221	BGC29_18825	bifunctional diaminohydroxyphosphoribosylaminopyrimidine deaminase/5-amino-6-(5-phosphoribosylamino)uracil reductase RibD	1	2	1.81705e-06	2.48786e-06	0.453302	0.106858
V5VGC8	AUO97_RS11035	A1S_0768	cmpR_1	LysR family transcriptional regulator	1	2	1.13648e-06	1.92216e-06	0.758153	0.167239
A0A0B9XBK3	AUO97_RS10765	A1S_0718	add	adenosine deaminase	1	2	6.95602e-07	3.0689e-06	2.14139	0.56772
V5VG25	AUO97_RS10985	A1S_0758	nuoH	NADH-quinone oxidoreductase subunit H	1	2	2.54842e-06	3.80812e-06	0.579473	0.137409
A0A1E3M9W4	AUO97_RS05180	A1S_3233	BGC29_11175	GNAT family N-acetyltransferase	1	2	8.29054e-06	1.85371e-05	1.16088	0.236513
V5VB54	AUO97_RS01175	A1S_2458	desA3_1	acyl-CoA desaturase	1	2	2.28007e-06	4.74983e-06	1.0588	0.285785
A0A1E3M5Y2	AUO97_RS06665	A1S_0105	BGC29_04500	acyl-CoA dehydrogenase	1	2	1.45589e-06	5.08895e-06	1.80547	0.433309
A0A0D5YIX7	AUO97_RS16115	A1S_1676	A7M79_09960	DUF937 domain-containing protein	1	2	4.85082e-06	8.65209e-06	0.834821	0.197747
A0A1E3M7M3	AUO97_RS09945	A1S_0503	hisS	histidine--tRNA ligase	1	2	3.63838e-06	9.76755e-06	1.4247	0.374954
A0A1E3M1P0	AUO97_RS18650	A1S_2107	A7M79_18855	GMP synthase	1	2	9.77586e-06	1.47721e-05	0.595574	0.146188
V5VGN5	AUO97_RS09795	A1S_0471	metX	homoserine O-acetyltransferase	1	2	2.99625e-06	3.35178e-05	3.4837	0.400783
A0A1E3M6B5	AUO97_RS01585	A1S_2538	BGC29_03610	hypothetical protein	2	4	1.26742e-05	3.0618e-05	1.27249	0.350055
A0A1E3MAT7	AUO97_RS11770	A1S_0913	BGC29_09700	hypothetical protein	2	4	1.24822e-06	7.77572e-06	2.6391	1.5208
V5VGE5	AUO97_RS10955	A1S_0752	ndhC	NADH-quinone oxidoreductase subunit A	2	4	1.44483e-05	2.57001e-05	0.830877	0.38973
A0A1E3M6I3	AUO97_RS01630	A1S_2548	BGC29_03655	enol-CoA hydratase	2	4	2.24983e-06	7.29062e-06	1.69623	1.03055
A0A1E3M9V5	AUO97_RS04695	A1S_3137	BGC29_10690	class I SAM-dependent methyltransferase	2	4	1.40268e-06	9.66634e-06	2.78478	1.91202
A0A086HX38	AUO97_RS06470	A1S_0145	zur	Fur family transcriptional regulator	2	4	4.03591e-06	1.34872e-05	1.74062	1.50034
A0A1E3M6W2	AUO97_RS16725	A1S_1780	A7M79_03920	nicotinate phosphoribosyltransferase	2	4	4.13038e-06	1.18377e-05	1.51904	0.70071
V5VAU1	AUO97_RS00675	A1S_2350	ubiC	chorismate--pyruvate lyase	2	4	5.29991e-06	1.72442e-05	1.70208	1.50644
V5VGL3	AUO97_RS09915	A1S_0497	iscX	Fe-S assembly protein IscX	2	4	1.00804e-05	1.37179e-05	0.44451	0.146264
A0A0H4U6W5	AUO97_RS03700	A1S_2931	cusF	copper-binding protein CusF	2	4	5.80657e-06	2.11484e-05	1.86479	1.70375
V5VCW4	AUO97_RS00570	A1S_2328	sthA	Si-specific NAD(P)(+) transhydrogenase	2	4	3.04251e-06	1.34186e-05	2.1409	1.87735
A0A1E3MAJ3		A1S_3467	BGC29_09965		2	4	7.38099e-06	1.98242e-05	1.42538	1.29562
A0A059ZMF7	AUO97_RS18350	A1S_2050	murB	UDP-N-acetylmuramate dehydrogenase	2	4	2.91865e-05	8.24722e-05	1.49861	0.722568
A0A0H4UBV1	AUO97_RS03110	A1S_2824	BGC29_01420	folate-binding protein YgfZ	2	4	4.20515e-05	7.09902e-05	0.755463	0.290096
V5VF39	AUO97_RS13315	A1S_1183	yhfA	OsmC family protein	2	4	5.63608e-06	3.1603e-05	2.4873	0.838791
A0A077GPE7	AUO97_RS01415	A1S_2505	A7M79_19580	hypothetical protein	2	4	1.31807e-05	5.16462e-05	1.97024	1.53181
A0A1E3MBF3	AUO97_RS02805	A1S_2765	BGC29_01110	protein deglycase HchA	2	4	8.55039e-06	0.000118914	3.79779	3.13749
A0A059ZLR1	AUO97_RS11895	A1S_0936	yaeQ	hypothetical protein	2	3	4.53557e-06	1.13033e-05	1.31739	0.476543
A0A1E3M2B5	AUO97_RS13525	A1S_1222	A7M79_12950	exodeoxyribonuclease VII large subunit	2	3	1.30036e-06	2.87411e-06	1.14421	0.573074
A0A081GR64	AUO97_RS04530	A1S_3105	A7M79_03125	inositol monophosphatase	2	3	6.84933e-06	5.10284e-06	-0.424664	0.137581
A0A1E3M8I7	AUO97_RS12780	A1S_1102	BGC29_13970	aldehyde dehydrogenase (NADP(+))	2	3	2.17824e-06	6.46202e-06	1.56882	0.660478
G1C7C5	AUO97_RS00335	A1S_2284	mrcB	penicillin-binding protein 1B	2	3	3.00246e-06	4.91432e-06	0.710848	0.308468
A0A086HVU0	AUO97_RS05810	A1S_3351	A7M90_07290	allantoinase PuuE	2	3	6.49389e-06	4.99403e-06	-0.378878	0.136336
V5VIZ9	AUO97_RS08540	A1S_0217	A7M79_08980	hypothetical protein	2	3	2.716e-06	5.1266e-06	0.916518	0.425068
A0A1E3MB98	AUO97_RS02310	A1S_2670	glpK	glycerol kinase	2	3	1.59781e-05	1.33589e-05	-0.258294	0.081347
A0A1E3M488	AUO97_RS00005	A1S_2222	A7M79_14410	alpha/beta hydrolase	2	3	5.46182e-06	9.32137e-06	0.771159	0.371103
A0A1E3MA06	AUO97_RS10040	A1S_0523	A7M79_04825	3-hydroxylacyl-ACP dehydratase	2	3	4.89781e-06	6.84987e-06	0.483941	0.197584
V5VAF2	AUO97_RS02775	A1S_2758	qmcA	SPFH/Band 7/PHB domain protein	2	3	6.27232e-06	8.50542e-06	0.439382	0.180666
A0A1E3MBC2	AUO97_RS02640	A1S_2732	BGC29_00950	solanesyl diphosphate synthase	2	3	4.41537e-06	6.35588e-06	0.525559	0.170796
A0A0J8WI13	AUO97_RS11420	A1S_0844	smpB	SsrA-binding protein	2	3	1.83528e-06	5.58183e-06	1.60474	0.572433
V5VH89	AUO97_RS08655	A1S_0242	feoA	ferrous iron transport protein A	2	3	1.14785e-05	1.43645e-05	0.323572	0.125191
A0A1E3M4V1	AUO97_RS07355	A1S_0007	BGC29_18760	ABC transporter ATP-binding protein	2	3	1.32402e-05	1.25889e-05	-0.0727724	0.0211225
V5VAD9	AUO97_RS01860	A1S_2590	ybgC	tol-pal system-associated acyl-CoA thioesterase	2	3	1.24722e-05	2.24407e-05	0.847404	0.356096
A0A1E3MBE0	AUO97_RS02615	A1S_2728	BGC29_00925	DUF3298 domain-containing protein	2	3	4.57564e-06	2.66054e-05	2.53968	1.15793
V5V988	AUO97_RS04880	A1S_3173	yabJ	RidA family protein	2	3	4.35865e-05	6.56207e-05	0.59027	0.163923
A0A089XV95	AUO97_RS13300	A1S_1180	A7M79_15075	M48 family peptidase	2	3	2.45874e-05	3.08074e-05	0.32536	0.113761
V5V9B6	AUO97_RS03870	A1S_2951	blh_1	TIGR01244 family phosphatase	2	3	3.40966e-05	4.7071e-05	0.465211	0.174389
V5VEY7	AUO97_RS13705	A1S_1249	fdxA	ferredoxin family protein	2	2	2.06023e-05	2.85651e-05	0.471445	0.0837835
A0A1E3M911	AUO97_RS17545	A1S_1938	A7M79_14500	hypothetical protein	2	2	7.31397e-07	1.13734e-06	0.636934	0.186827
A0A098SGK6	AUO97_RS11555	A1S_0872	rimI	ribosomal-protein-alanine N-acetyltransferase	2	2	1.01405e-06	8.69246e-07	-0.222295	0.0606233
A0A098SP83	AUO97_RS00345	A1S_2286	mutT_2	NUDIX domain-containing protein	2	2	9.49612e-06	5.00739e-06	-0.923279	0.295199
A0A098SCQ1	AUO97_RS02910	A1S_2786	A7M90_16810	hypothetical protein	2	2	3.05097e-06	7.08527e-06	1.21555	0.292681
A0A059ZMB2	AUO97_RS04485		mutT_1	NUDIX domain-containing protein	2	2	1.4391e-06	4.62801e-07	-1.6367	0.345217
A0A1E3M9N2	AUO97_RS09435	A1S_0403	rne	ribonuclease E/G	2	2	1.0946e-06	6.56719e-07	-0.73705	0.152628
A0A1E3M8N8	AUO97_RS12815	A1S_1109	A7M79_07000	feruloyl-CoA synthase	2	2	5.38843e-06	6.83421e-06	0.342911	0.0893818
V5VBG7	AUO97_RS00325	A1S_2282	A7M79_08410	DUF1315 domain-containing protein	2	2	3.2598e-07	6.73886e-07	1.04772	0.289546
A0A1E3M695	AUO97_RS00870	A1S_2394	A7M79_07850	threonine/serine dehydratase	2	2	1.25154e-07	9.46759e-07	2.91929	0.422551
A0A086HZU3	AUO97_RS04520	A1S_3103	ttg2A	ABC transporter ATP-binding protein	2	2	4.33949e-06	1.27549e-06	-1.76647	0.416222
A0A1E3M8B2	AUO97_RS12645	A1S_1080	A7M79_06835	hypothetical protein	2	2	8.90044e-06	4.96325e-06	-0.842592	0.24758
A0A059ZEK3	AUO97_RS01180	A1S_2459	A7M79_07630	ferredoxin reductase	2	2	2.18776e-06	1.70429e-06	-0.360284	0.0843304
V5V9J6	AUO97_RS04540	A1S_3107	ribA	GTP cyclohydrolase II	2	2	4.01675e-06	4.8756e-06	0.279552	0.0838907
A0A0H4U7P7	AUO97_RS03320	A1S_2867	folC	bifunctional tetrahydrofolate synthase/dihydrofolate synthase	2	2	4.61289e-06	3.58957e-06	-0.361862	0.108171
A0A1E3M7P8	AUO97_RS10025	A1S_0520	BGC29_14745	NAD(P)/FAD-dependent oxidoreductase	2	2	4.43277e-06	3.68905e-06	-0.264957	0.0704835
V5VGR3	AUO97_RS09645	A1S_0443	A7M79_04385	RNA-binding protein	2	2	2.11206e-05	1.29322e-05	-0.707679	0.230213
A0A1E3M6Z4	AUO97_RS03970	A1S_2999	pdxA	4-hydroxythreonine-4-phosphate dehydrogenase PdxA	2	2	8.85622e-06	1.4019e-05	0.66262	0.206716
A0A0D7TAV0	AUO97_RS06830		prpC	2-methylcitrate synthase	2	2	1.2969e-05	1.22115e-05	-0.0868297	0.0222439
V5V921	AUO97_RS04510	A1S_3101	mlaD	outer membrane lipid asymmetry maintenance protein MlaD	2	2	2.31361e-05	2.67764e-05	0.210815	0.0592004
A0A1E3MD85	AUO97_RS02790	A1S_2761	BGC29_01095	2-methylaconitate cis-trans isomerase PrpF	2	2	3.06274e-05	2.57499e-05	-0.250254	0.0751124
A0A0D5YKU5	AUO97_RS11115	A1S_0781	mtnN	5'-nucleosidase	2	1	4.83026e-06	1.28229e-06	-1.91338	0.475304
A0A1E3M5V6	AUO97_RS00305	A1S_2279	A7M79_08425	acyl-CoA dehydrogenase	2	1	8.15735e-06	2.17933e-06	-1.90421	0.480094
A0A0K9A9I8	AUO97_RS11900	A1S_0937	fbp_1	FKBP-type peptidyl-prolyl cis-trans isomerase	2	1	7.41629e-06	2.27786e-06	-1.70302	0.464801
V5RBV0	AUO97_RS06970	A1S_0048	fkpA	FKBP-type peptidyl-prolyl cis-trans isomerase	2	1	7.66776e-06	3.17203e-06	-1.2734	0.344887
V5VH06	AUO97_RS09660	A1S_0445	A7M79_04400	hypothetical protein	2	1	6.41425e-06	3.82891e-06	-0.744347	0.185865
A0A1E3M627	AUO97_RS16025	A1S_1660	cobT	nicotinate-nucleotide--dimethylbenzimidazole phosphoribosyltransferase	2	1	7.12214e-06	4.66397e-06	-0.610753	0.146729
A0A1E3MAI2	AUO97_RS07825	A1S_3382	BGC29_11970	catalase	2	1	2.55531e-07	5.50406e-08	-2.21493	0.480856
A0A1E3M7C2	AUO97_RS10290	A1S_0572	BGC29_14490	NAD(P)-dependent oxidoreductase	2	1	6.04805e-07	2.02596e-07	-1.57786	0.337906
A0A1E3MBW2	AUO97_RS03115	A1S_2825	B9X95_02025	DsbC family protein	2	1	3.42639e-07	2.68966e-07	-0.349261	0.0716411
A0A059ZG21	AUO97_RS06505	A1S_0137	B9X91_00190	cell division protein	2	1	4.48594e-06	3.25791e-06	-0.461465	0.10059
	AUO97_RS14670	A1S_1429		malonate transporter subunit MadM	2	1	1.49457e-05	1.28471e-06	-3.54022	0.385072
A0A1E3M234	AUO97_RS19020	A1S_2179	A7M79_12485	hypothetical protein	2	1	1.31683e-06	1.58654e-06	0.268811	0.0505711
V5V8V9	AUO97_RS05730	A1S_3335	murC	UDP-N-acetylmuramate--L-alanine ligase	2	1	3.38323e-06	2.03185e-06	-0.735605	0.173465
A0A1E3M3T0	AUO97_RS06655	A1S_0107	BGC29_04510	enoyl-CoA hydratase/isomerase family protein	2	1	2.88845e-06	2.57779e-06	-0.164161	0.0342036
A0A1E3M9X8	AUO97_RS05400	A1S_3271	BGC29_11390	LysR family transcriptional regulator	2	1	3.72205e-06	3.69369e-06	-0.0110339	0.00210819
A0A090BAK5	AUO97_RS08105	A1S_3544	BGC29_17680	hypothetical protein	2	1	4.27484e-07	3.69696e-07	-0.209531	0.0424903
A0A1E3M2S8	AUO97_RS14370	A1S_1374	A7M79_14055	enoyl-CoA hydratase	2	1	1.77263e-06	1.37988e-06	-0.361352	0.0814879
A0A077GGD9	AUO97_RS01975	A1S_2613	A7M79_02400	lipoprotein-releasing system transmembrane subunit LolC	2	1	2.86012e-06	2.02669e-06	-0.496952	0.113537
A0A1E3MAQ9	AUO97_RS11725	A1S_0905	A7M79_06595	FAD-dependent oxidoreductase	2	1	8.44625e-06	3.06343e-06	-1.46316	0.410395
A0A090B9V0	AUO97_RS17960	A1S_2012	A7M79_11055	hypothetical protein	2	0	8.99767e-08	#DIV/0!	#DIV/0!	-
A0A1E3M7L2	AUO97_RS10035	A1S_0522	BGC29_14735	beta-ketoacyl-[acyl-carrier-protein] synthase II	2	0	1.9295e-06	#DIV/0!	#DIV/0!	-
V5VC63	AUO97_RS18630	A1S_2102	acoD	aldehyde dehydrogenase	2	0	2.41605e-06	#DIV/0!	#DIV/0!	-
A0A1E3M8A7	AUO97_RS10045	A1S_0524	A7M79_04830	3-oxoacyl-ACP reductase FabG	2	0	4.35148e-06	#DIV/0!	#DIV/0!	-
A0A0E1FKY4	AUO97_RS07030	A1S_0036	ubiG	bifunctional 3-demethylubiquinone 3-O-methyltransferase/2-octaprenyl-6-hydroxy phenol methylase	2	0	5.43518e-07	#DIV/0!	#DIV/0!	-
A0A1E3MCP2	AUO97_RS05705	A1S_3330	lpxC	UDP-3-O-[3-hydroxymyristoyl] N-acetylglucosamine deacetylase	2	0	6.78573e-07	#DIV/0!	#DIV/0!	-
A0A059ZDD7	AUO97_RS17840	A1S_1988	tusD	sulfurtransferase TusD	2	0	6.99032e-06	#DIV/0!	#DIV/0!	-
A0A059ZP31	AUO97_RS06240	A1S_0190	corC_3	TerC family protein	2	0	4.51154e-06	#DIV/0!	#DIV/0!	-
A0A0D8GL08	AUO97_RS00715	A1S_2360	trpC	indole-3-glycerol-phosphate synthase	3	4	7.1259e-07	7.81565e-07	0.133294	0.0585796
Q5DL44	AUO97_RS01595	A1S_2541	queE	7-carboxy-7-deazaguanine synthase QueE	3	4	1.99183e-05	1.33853e-05	-0.573443	0.227768
V5VB25	AUO97_RS01510	A1S_2522	lepA	elongation factor 4	3	4	1.08259e-05	7.2643e-06	-0.575586	0.206698
A0A1E3MAE7	AUO97_RS05770	A1S_3342	BGC29_11760	arsenate reductase	3	4	9.02801e-06	8.66161e-06	-0.0597728	0.0270936
V5V9C0	AUO97_RS03650	A1S_2926	A7M79_17680	YajQ family cyclic di-GMP-binding protein	3	4	6.47224e-06	2.19813e-05	1.76394	1.32455
A0A0E1FFQ5	AUO97_RS13375	A1S_1195	gstB_2	glutathione S-transferase	3	4	5.46796e-06	1.92403e-05	1.81506	1.23631
V5VBI9	AUO97_RS00625	A1S_2340	mucD_2	PDZ domain-containing protein	3	4	7.79374e-06	1.22701e-05	0.654757	0.506516
V5VHD3	AUO97_RS09445		rluC	RluA family pseudouridine synthase	3	4	1.85346e-05	1.40764e-05	-0.39694	0.21891
A0A1E3M7A2	AUO97_RS10395	A1S_0594	A7M79_05285	thiol:disulfide oxidoreductase	3	4	5.62894e-06	8.88986e-06	0.659297	0.243821
V5VGE4	AUO97_RS10480	A1S_0608	accA	acetyl-CoA carboxylase carboxyl transferase subunit alpha	3	4	7.59641e-06	1.40309e-05	0.885222	0.562676
A0A0E1FEV3	AUO97_RS14740	A1S_1445	tauD	taurine dioxygenase	3	4	3.04108e-05	3.22864e-05	0.0863426	0.047862
V5VAD5	AUO97_RS01885	A1S_2595	pal	peptidoglycan-associated lipoprotein Pal	3	4	1.45381e-05	3.77882e-05	1.3781	1.18415
A0A1E3M5Q3	AUO97_RS14610	A1S_1417	A7M79_15375	N-acetyltransferase	3	4	3.83787e-05	6.94731e-05	0.856151	0.402504
A0A0H4UJ57	AUO97_RS07035	A1S_0035	BGC29_04140	phosphoglycolate phosphatase	3	4	1.76339e-05	2.39196e-05	0.439846	0.288582
V5VEF1	AUO97_RS14505	A1S_1395	A7M79_15270	N-acetyltransferase	3	4	1.17031e-05	4.81329e-05	2.04013	1.55148
V5V914	AUO97_RS05205	A1S_3238	hisA	1-(5-phosphoribosyl)-5-((5- phosphoribosylamino)methylideneamino)imidazole-4- carboxamide isomerase	3	4	4.72785e-05	3.94894e-05	-0.259721	0.135486
A0A1E3M1Q5	AUO97_RS18365	A1S_2053	A7M79_11000	alcohol dehydrogenase	3	4	1.87314e-05	3.55829e-05	0.925721	0.808711
A0A1E3M410	AUO97_RS06710	A1S_0095	dadA	D-amino-acid dehydrogenase	3	4	4.93305e-06	2.10568e-05	2.09373	1.13611
V5V800	AUO97_RS07570	A1S_3431	A7M79_16615	HIT family protein	3	4	2.70289e-05	2.59302e-05	-0.0598719	0.0317425
A0A1E3MBR0	AUO97_RS03390	A1S_2882	BGC29_01700	YdiU family protein	3	4	1.71838e-05	2.19539e-05	0.353424	0.162227
A0A098SPG7	AUO97_RS01195	A1S_2462	rapA	RNA polymerase-associated protein RapA	3	4	1.42572e-05	2.00312e-05	0.490553	0.211708
A0A1E3M2N8	AUO97_RS14890	A1S_1476	BGC29_04905	tautomerase family protein	3	4	2.68036e-05	3.75888e-05	0.487876	0.285575
V5VHW4	AUO97_RS07205	A1S_2961	A7M79_16100	hypothetical protein	3	4	9.89017e-06	5.92408e-05	2.58252	1.80511
A0A1E3M5T3	AUO97_RS14580	A1S_1412	BGC29_17245	glutathione S-transferase	3	4	1.28819e-05	5.69325e-05	2.14391	1.66161
A0A1E3M5V9	AUO97_RS00320	A1S_2281	A7M79_08415	glycosyl transferase family protein	3	4	2.10236e-05	5.84014e-05	1.47399	1.32865
A0A0H4UII0	AUO97_RS06220		parC	DNA topoisomerase IV subunit A	3	3	4.84999e-06	1.19465e-06	-2.02139	0.875135
A0A077GS64	AUO97_RS07765	A1S_3393	glmU	UDP-N-acetylglucosamine diphosphorylase/glucosamine-1-phosphate N-acetyltransferase	3	3	1.37642e-05	6.56881e-06	-1.06721	0.502491
A0A1E3MBF9	AUO97_RS02660	A1S_2736	BGC29_00970	AdeB/AdeJ family multidrug efflux RND transporter permease subunit	3	3	1.10928e-05	1.33239e-05	0.264404	0.121715
V5VEP4	AUO97_RS13475	A1S_3627	A7M79_12995	heavy metal-associated domain protein	3	3	1.14029e-05	1.80555e-05	0.663031	0.200429
A0A1E3MAN6	AUO97_RS11690	A1S_0898	A7M79_06630	YggS family pyridoxal phosphate-dependent enzyme	3	3	3.59415e-07	9.58255e-07	1.41476	0.448583
A0A1E3MBQ5	AUO97_RS05355	A1S_3263	BGC29_11350	carboxymuconolactone decarboxylase family protein	3	3	8.22644e-07	1.19902e-06	0.543514	0.171482
A0A0D8GNW6	AUO97_RS02090	A1S_2635	A7M79_02285	Tim44 domain-containing protein	3	3	1.35147e-06	2.23506e-06	0.725789	0.302442
A0A1E3M421	AUO97_RS06660	A1S_0106	BGC29_04505	enoyl-CoA hydratase	3	3	3.47451e-06	2.55811e-06	-0.441729	0.173563
A0A1E3M3R4			pqqD		3	3	4.94779e-06	2.64493e-06	-0.903558	0.236303
A0A1E3M6Z1	AUO97_RS16985	A1S_1826	A7M79_12865	pyridine nucleotide-disulfide oxidoreductase	3	3	5.06724e-06	3.97571e-06	-0.349988	0.144993
V5VBR7	AUO97_RS02850	A1S_2774	thrH	bifunctional phosphoserine phosphatase/homoserine phosphotransferase ThrH	3	3	4.71958e-06	7.86992e-06	0.73769	0.405438
A0A1E3M7C1	AUO97_RS16640	A1S_1765	A7M79_18515	type II toxin-antitoxin system HipA family toxin	3	3	9.06206e-06	1.43521e-05	0.663355	0.270532
A0A1E3MEA1	AUO97_RS03255	A1S_2854	BGC29_01565	3-hydroxyacyl-CoA dehydrogenase	3	3	8.14211e-06	7.25435e-06	-0.166558	0.0700358
V5VAF5	AUO97_RS05625	A1S_3315	sdpR	transcriptional regulator	3	3	1.13183e-05	1.24161e-05	0.133563	0.0549108
A0A081H4N6	AUO97_RS16415	A1S_1729	thlA_1	acetyl-CoA C-acyltransferase	3	3	1.03446e-05	1.87903e-05	0.861107	0.45438
A0A1E3M9L3	AUO97_RS09550	A1S_0423	truA	tRNA pseudouridine(38-40) synthase TruA	3	3	2.76223e-05	2.77836e-05	0.00839946	0.0028842
V5VHL9	AUO97_RS11415	A1S_0843	pnpB_1	flavodoxin family protein	3	3	6.45428e-06	8.96422e-06	0.473922	0.197208
A0A1E3M9Z5	AUO97_RS05590	A1S_3308	BGC29_11580	cysteine hydrolase	3	3	7.52592e-06	1.93112e-05	1.3595	0.679632
A0A1E3M944	AUO97_RS17705	A1S_1964	A7M79_11305	hypothetical protein	3	3	3.08194e-05	2.57015e-05	-0.261986	0.139414
A0A1E3M3L0	AUO97_RS16330	A1S_1715	azoR	FMN-dependent NADH-azoreductase	3	3	1.73168e-05	3.29925e-05	0.92996	0.45767
V5VI49	AUO97_RS07090	A1S_0024	mtnN_1	5'-nucleosidase	3	3	1.40593e-05	2.66052e-05	0.920184	0.544957
V5VGG4	AUO97_RS10340	A1S_0583	pcnB	polynucleotide adenylyltransferase PcnB	3	2	1.3097e-06	1.03207e-06	-0.343695	0.116237
V5VD51	AUO97_RS00125	A1S_2245	rpsU	30S ribosomal protein S21	3	2	3.06911e-05	1.91496e-05	-0.680509	0.128827
V5VGM5	AUO97_RS10495	A1S_0611	A7M79_05375	YggT family protein	3	2	5.21179e-06	4.02338e-06	-0.373371	0.147765
V5VJJ3	AUO97_RS07320	A1S_2984	rpmH	50S ribosomal protein L34	3	2	4.23137e-05	7.21635e-06	-2.55178	0.439456
A0A077GUL8	AUO97_RS09065	A1S_0326	coaE	dephospho-CoA kinase	3	2	1.62019e-05	1.27219e-05	-0.348847	0.137264
V5VBL5	AUO97_RS00480	A1S_2311	drrA	ABC transporter ATP-binding protein	3	2	4.90016e-07	3.03015e-07	-0.693438	0.194746
Q24LT6	AUO97_RS02665	A1S_2737	adeK	multidrug efflux RND transporter AdeIJK outer membrane channel subunit AdeK	3	2	9.96798e-06	3.65248e-06	-1.44843	0.635588
A0A1E3M5P4	AUO97_RS15320	A1S_1552	A7M79_10485	chromosome partitioning protein	3	2	2.36567e-06	1.88425e-06	-0.328261	0.119585
A0A1E3M331	AUO97_RS15260	A1S_1541	A7M79_10545	hypothetical protein	3	2	5.99798e-06	3.7331e-06	-0.684102	0.290469
A0A081H9Y4	AUO97_RS08770	A1S_0267	fadM	acyl-CoA thioesterase	3	2	1.22916e-05	8.62055e-06	-0.511816	0.229109
V5VID1	AUO97_RS09870	A1S_0486	gntK	gluconokinase	3	2	3.00833e-05	7.65166e-06	-1.97512	0.902777
V5VC01	AUO97_RS02375	A1S_2682	rlmE	ribosomal RNA large subunit methyltransferase E	3	2	2.3302e-05	1.82852e-05	-0.34978	0.136784
A0A090BAW5	AUO97_RS12705	A1S_1089	prr	gamma-aminobutyraldehyde dehydrogenase	3	1	4.02505e-06	9.92004e-07	-2.02059	0.921114
A0A1E3M598	AUO97_RS05990	A1S_0671	BGC29_17420	arsenate reductase ArsC	3	1	1.4107e-05	3.9781e-06	-1.82626	0.688474
A0A1E3MB51	AUO97_RS02365	A1S_2680	BGC29_00685	dihydropteroate synthase	3	1	3.01225e-05	6.20033e-06	-2.28043	0.768057
A0A1E3MA15	AUO97_RS09990	A1S_0512	BGC29_14780	hypothetical protein	3	1	4.868e-06	1.87374e-07	-4.69934	0.611288
A0A0F5XQ60	AUO97_RS18830 ; AUO97_RS02825	A1S_2141 ; A1S_2769	A7M79_16895		3	1	2.32542e-06	5.77088e-08	-5.33255	1.06494
V5VDX5	AUO97_RS15455	A1S_1579	yhcM	cell division protein ZapE	3	1	8.13612e-06	1.81013e-06	-2.16825	0.750506
A0A1E3M465	AUO97_RS06900	A1S_0060	BGC29_04280	Amylovoran biosynthesis glycosyltransferase AmsE	3	1	8.91225e-06	2.50996e-06	-1.82813	0.797232
A0A1E3M8T2	AUO97_RS12680	A1S_1084	A7M79_06865	FAD-binding oxidoreductase	3	1	8.60941e-06	3.87065e-06	-1.15334	0.395334
A0A1E3M2P0	AUO97_RS14345	A1S_1367	BGC29_07815	thioesterase family protein	3	1	1.06572e-05	4.59004e-06	-1.21525	0.463263
A0A0G4QU74	AUO97_RS01900	A1S_2597	rlmB_2	RNA methyltransferase	3	1	5.27029e-07	2.50114e-07	-1.0753	0.265413
A0A0D7TCB6	AUO97_RS03585	A1S_2912	tgt	tRNA guanosine(34) transglycosylase Tgt	3	1	1.51383e-05	4.67491e-06	-1.69519	0.710497
V5VGL5	AUO97_RS12955	A1S_1139	A7M79_14760	hypothetical protein	3	0	3.11112e-06	#DIV/0!	#DIV/0!	-
A0A1E3M1K3	AUO97_RS11400	A1S_0840	bamD	outer membrane protein assembly factor BamD	3	0	6.96052e-06	#DIV/0!	#DIV/0!	-
V5VC56	AUO97_RS17605		A7M79_14440	hypothetical protein	3	0	1.11497e-05	#DIV/0!	#DIV/0!	-
V5VDP0	AUO97_RS15245	A1S_1538	sstT	serine/threonine transporter SstT	3	0	1.2613e-05	#DIV/0!	#DIV/0!	-
V5VD64	AUO97_RS16110	A1S_1675	A7M79_09965	hypothetical protein	3	0	1.59103e-05	#DIV/0!	#DIV/0!	-
V5VBD2	AUO97_RS00495	A1S_2314	A7M79_08235	hypothetical protein	4	4	1.81558e-05	1.61515e-05	-0.168765	0.0688993
A0A0G4QMI8	AUO97_RS10345	A1S_0584	folK	2-amino-4-hydroxy-6- hydroxymethyldihydropteridine diphosphokinase	4	4	2.13593e-06	1.50264e-06	-0.507365	0.213628
V5VIM9	AUO97_RS09295	A1S_0375	corC_2	CBS domain-containing protein	4	4	4.31841e-06	7.69488e-06	0.8334	0.434629
V5VIG4	AUO97_RS09675	A1S_0448	rpmB	50S ribosomal protein L28	4	4	9.36683e-05	6.26767e-05	-0.579632	0.116083
V5VFW1	AUO97_RS11285	A1S_0816	rpmF	50S ribosomal protein L32	4	4	8.41801e-05	3.82191e-05	-1.13919	0.226869
A0A1E3M6M1	AUO97_RS06905	A1S_0059	BGC29_04275	glycosyltransferase family 4 protein	4	4	6.09786e-06	5.24061e-06	-0.218567	0.0948185
V5VIG0	AUO97_RS09700	A1S_0453	exbB_1	MotA/TolQ/ExbB proton channel family protein	4	4	2.07112e-05	2.09757e-05	0.0183127	0.00819307
A0A090BE51; V5VHL7	AUO97_RS10500	A1S_0612		DNA polymerase I	4	4	0.000108406	0.000131126	0.274518	0.0512571
V5VDR1	AUO97_RS14820	A1S_1462	A7M79_17730	hypothetical protein	4	4	2.0107e-05	1.05822e-05	-0.926052	0.739193
V5V8S3	AUO97_RS05715	A1S_3332	ftsA	cell division protein FtsA	4	4	1.742e-05	1.53071e-05	-0.18655	0.243805
V5VF16	AUO97_RS12435	A1S_1042	A7M79_12315	hypothetical protein	4	4	1.87732e-05	1.88706e-05	0.00746423	0.00433552
V5V9P6	AUO97_RS02955	A1S_2794	A7M79_17030	P-nitrobenzoate reductase NfnB	4	4	9.52442e-06	8.2139e-06	-0.213563	0.128532
A0A0E1JNE9	AUO97_RS11600	A1S_0881	minC	septum site-determining protein MinC	4	4	1.94086e-05	1.76161e-05	-0.139801	0.132584
A0A1E3M4Z3	AUO97_RS07385	A1S_0013	anmK	anhydro-N-acetylmuramic acid kinase	4	4	1.05481e-05	3.22653e-05	1.613	1.24857
A0A1E3M7E5	AUO97_RS10200	A1S_0554	prfC	peptide chain release factor 3	4	4	2.01932e-05	2.21532e-05	0.133644	0.134341
V5VDW9	AUO97_RS17795	A1S_1982	ispF	2-C-methyl-D-erythritol 2,4-cyclodiphosphate synthase	4	4	4.06237e-05	2.26437e-05	-0.843212	0.422734
V5VAK6	AUO97_RS02520	A1S_2712	sdhD	succinate dehydrogenase, hydrophobic membrane anchor protein	4	4	1.48878e-05	1.60267e-05	0.106352	0.117243
A0A1E3MA83	AUO97_RS12500	A1S_1055	BGC29_13710	lytic transglycosylase	4	4	1.62677e-05	1.5991e-05	-0.0247505	0.0237016
V5VF95	AUO97_RS15425	A1S_1573	ihfB	integration host factor subunit beta	4	4	6.55273e-06	1.0784e-05	0.718728	0.403609
A0A077GNH0	AUO97_RS00465	A1S_2309	exoX_2	DNA exonuclease	4	4	6.14835e-06	1.07967e-05	0.812323	0.431165
V5VF49	AUO97_RS12965	A1S_1141	csrA	carbon storage regulator	4	4	1.71641e-05	1.38891e-05	-0.305442	0.118773
A0A059ZKK0	AUO97_RS00165	A1S_2253	pyrD	dihydroorotate dehydrogenase (quinone)	4	4	1.40288e-05	2.04488e-05	0.543626	0.390307
V5VG32	AUO97_RS10990	A1S_0759	nuoI	NADH-quinone oxidoreductase subunit I	4	4	2.94351e-05	3.20505e-05	0.122809	0.0789388
A0A077GET9	AUO97_RS08750	A1S_0262	hemC	hydroxymethylbilane synthase	4	4	1.58025e-05	1.93481e-05	0.29204	0.349667
V5VBS6	AUO97_RS00130	A1S_2246	yqeY	GatB/YqeY domain-containing protein	4	4	1.38782e-05	1.567e-05	0.175184	0.185503
V5VA94	AUO97_RS02970	A1S_2797	A7M79_17045	hypothetical protein	4	4	0.000164863	1.47277e-05	-3.48466	0.825266
V5VFD6	AUO97_RS12115	A1S_0979	nfuA	Fe-S biogenesis protein NfuA	4	4	3.34795e-05	2.7836e-05	-0.266325	0.0736177
A0A0F5EHC8	AUO97_RS04565	A1S_3112	BGC29_10560	hypothetical protein	4	4	2.57594e-05	2.42296e-05	-0.088326	0.0836302
A0A1E3M5L8	AUO97_RS08240	A1S_3529	BGC29_17815	chromosome partitioning protein ParB	4	4	1.62552e-05	2.14944e-05	0.403063	0.406627
V5VGB8	AUO97_RS10655	A1S_0696	A7M79_19370	NUDIX hydrolase	4	4	1.65853e-05	1.87434e-05	0.176474	0.165318
A0A1E3M533	AUO97_RS10670	A1S_0699	tsaB	tRNA (adenosine(37)-N6)-threonylcarbamoyltransferase complex dimerization subunit type 1 TsaB	4	4	9.83059e-06	1.14719e-05	0.222756	0.0991751
A0A0E1JQU8	AUO97_RS15345	A1S_1557	kdsB	3-deoxy-manno-octulosonate cytidylyltransferase	4	4	4.45863e-05	6.81451e-05	0.612009	0.196149
A0A1E3M3E4	AUO97_RS15830	A1S_1621	A7M79_10240	hypothetical protein	4	4	4.90095e-06	9.21024e-06	0.910176	0.377859
V5VI03	AUO97_RS06455	A1S_0148	atpB	ATP synthase subunit A	4	4	3.08641e-05	2.39446e-05	-0.366234	0.212204
V5V9Z8	AUO97_RS02475	A1S_2720	trpS	tryptophan--tRNA ligase	4	4	8.09627e-06	7.96745e-06	-0.0231396	0.00749953
A0A077G9Y2	AUO97_RS09355	A1S_0388	BGC29_15405	GFA family protein	4	4	2.02482e-05	2.76037e-05	0.447067	0.339774
V5V9Y5	AUO97_RS03595	A1S_2914	secD	protein translocase subunit SecD	4	4	3.93706e-05	2.66559e-05	-0.562664	0.721691
V5VBH2	AUO97_RS00295	A1S_2277	pheA	prephenate dehydratase	4	4	1.9267e-05	2.64499e-05	0.457128	0.397891
A0A059ZCX7	AUO97_RS08845	A1S_0282	nusG	transcription termination/antitermination protein NusG	4	4	3.03479e-05	3.1448e-05	0.0513692	0.0232671
A0A1E3MBT0	AUO97_RS03495	A1S_2902	BGC29_01805	hypothetical protein	4	4	2.40102e-05	1.79435e-05	-0.420185	0.26235
A0A1E3M6R0	AUO97_RS07340	A1S_0004	gyrB	DNA topoisomerase (ATP-hydrolyzing) subunit B	4	4	2.34023e-05	1.5366e-05	-0.606913	0.376239
A0A1E3M6R9	AUO97_RS13280	A1S_1177	BGC29_16750	aldehyde dehydrogenase	4	4	3.78138e-05	3.1963e-05	-0.242506	0.133921
V5RDC9	AUO97_RS06965	A1S_0049	wzc	tyrosine protein kinase	4	4	3.52999e-05	2.14348e-05	-0.719709	0.490066
V5VHH4	AUO97_RS06265	A1S_0185	A7M79_09080	RidA family protein	4	4	1.35439e-05	1.45025e-05	0.0986643	0.0253725
A0A090C0V0	AUO97_RS02410	A1S_2688	greA	transcription elongation factor GreA	4	4	0.000211703	0.000196365	-0.108501	0.0214064
A0A1E3M1E3	AUO97_RS11060	A1S_0772	A7M79_13225	NAD(P)/FAD-dependent oxidoreductase	4	4	2.50697e-05	1.57241e-05	-0.672971	0.497996
V5VG76	AUO97_RS11615	A1S_0884	yiaD_1	outer membrane protein	4	4	7.1574e-05	9.50598e-05	0.4094	0.377924
A0A0H4UBE0	AUO97_RS03995	A1S_3004	BGC29_16540	hypothetical protein	4	4	1.66234e-05	2.1104e-05	0.344304	0.277858
A0A0H4UPY0	AUO97_RS17845	A1S_1989	A7M79_11170	hypothetical protein	4	4	1.6354e-05	2.20727e-05	0.432614	0.339257
A0A1E3M797	AUO97_RS10280	A1S_0570	rsfS	ribosome silencing factor	4	4	9.36601e-05	4.95479e-05	-0.918609	0.974752
V5VE58	AUO97_RS17330	A1S_3744	A7M79_14710	hypothetical protein	4	4	2.48696e-05	3.31752e-05	0.415722	0.390408
A0A1E3M1K5	AUO97_RS18605	A1S_2096	BGC29_08320	5-carboxymethyl-2-hydroxymuconate Delta-isomerase	4	4	2.37093e-05	2.56938e-05	0.115967	0.0756133
V5VGV3	AUO97_RS09335	A1S_0383	A7M79_04075	MBL fold metallo-hydrolase	4	4	1.24629e-05	2.73439e-05	1.13358	2.58931
A0A1E3M9X1	AUO97_RS05535	A1S_3297	BGC29_11525	carbapenem susceptibility porin CarO	4	4	9.26593e-05	5.50203e-05	-0.751971	0.660376
V5RCU6	AUO97_RS06940	A1S_0054	dgaB	N-acetyltransferase	4	4	5.16871e-05	5.78083e-05	0.161473	0.088886
A0A1E3M924	AUO97_RS17465	A1S_1924	A7M79_14575	cytochrome bd-II oxidase subunit 1	4	4	2.80837e-05	3.02903e-05	0.109124	0.0902309
V5VDM2	AUO97_RS15855	A1S_1627	fdx	ISC system 2Fe-2S type ferredoxin	4	4	6.29584e-05	3.29172e-05	-0.935557	1.48619
A0A059ZND5	AUO97_RS02370	A1S_2681	ftsH	ATP-dependent metallopeptidase FtsH/Yme1/Tma family protein	4	4	4.01074e-05	2.45302e-05	-0.709308	0.79877
A0A0D7TEG2	AUO97_RS13370	A1S_1194	A7M79_15145	DUF2520 domain-containing protein	4	4	2.61736e-05	3.00598e-05	0.199725	0.16031
A0A089XMY2	AUO97_RS10385	A1S_0593	A7M79_05280	translation initiation factor IF-3	4	4	2.26018e-05	2.92223e-05	0.370632	0.488583
A0A1E3M558	AUO97_RS17200	A1S_1873	A7M79_10665	hypothetical protein	4	4	0.000104745	5.6097e-05	-0.900887	1.04166
A0A077G858	AUO97_RS05430	A1S_3276	A7M79_15640	FAD-binding protein	4	4	3.55734e-05	3.37299e-05	-0.0767717	0.0467418
V5VGI9	AUO97_RS09935	A1S_0501	A7M79_04720	DUF4115 domain-containing protein	4	4	4.86688e-05	3.12185e-05	-0.640594	1.36044
A0A1E3MBS1	AUO97_RS03295	A1S_2862	secA	protein translocase subunit SecA	4	4	3.88102e-05	3.54774e-05	-0.129537	0.0759268
A0A059ZL92	AUO97_RS03165	A1S_2835	typA	translational GTPase TypA	4	4	4.47305e-05	3.59479e-05	-0.315351	0.131792
V5VDD4	AUO97_RS15885	A1S_1634	iscR	transcriptional regulator	4	4	2.77936e-05	3.37231e-05	0.278983	0.300684
A0A1E3M7H0	AUO97_RS07315	A1S_2983	rnpA	ribonuclease P protein component	4	4	6.31799e-05	4.60397e-05	-0.456589	0.675895
V5VJF1	AUO97_RS07025	A1S_0037	dsbA	thiol:disulfide interchange protein DsbA/DsbL	4	4	1.64799e-05	3.98125e-05	1.27251	1.14033
A0A1E3M931	AUO97_RS17565	A1S_1942	A7M79_14480	hypothetical protein	4	4	3.93588e-05	4.61499e-05	0.229641	0.189202
A0A059ZFC7	AUO97_RS17380	A1S_1910	clpA	ATP-dependent Clp protease ATP-binding subunit ClpA	4	4	8.81536e-06	2.45412e-05	1.47712	1.06275
A0A1E3MAB4	AUO97_RS07715	A1S_3403	hutI	imidazolonepropionase	4	4	4.38857e-05	4.11519e-05	-0.0927908	0.121872
A0A1E3M7G2	AUO97_RS07210	A1S_2962	BGC29_18615	lytic murein transglycosylase	4	4	5.48083e-06	2.36644e-05	2.11025	1.31485
A0A1E3M794	AUO97_RS10540	A1S_0619	A7M79_05420	carbon-nitrogen hydrolase family protein	4	4	2.35888e-05	3.34649e-05	0.504548	0.427724
A0A059ZGL3	AUO97_RS09450	A1S_0406	A7M79_04180	phosphoglycolate phosphatase	4	4	4.03237e-05	3.29795e-05	-0.290057	0.224838
V5VHJ4	AUO97_RS11585	A1S_0878	A7M79_06730	hypothetical protein	4	4	2.35321e-05	4.99794e-05	1.0867	1.4799
V5VH28	AUO97_RS10070	A1S_0529	grxC	glutaredoxin 3	4	4	5.69762e-05	3.67953e-05	-0.630837	1.13404
A0A059ZUB2	AUO97_RS09975	A1S_3499	A7M79_04760	acyl carrier protein	4	4	4.18009e-05	3.43517e-05	-0.283151	0.229414
V5VGE8	AUO97_RS10455	A1S_0603	ihfA	integration host factor subunit alpha	4	4	4.09146e-05	3.75769e-05	-0.122772	0.0944031
A0A1E3M955	AUO97_RS17450		BGC29_13130	Rieske (2Fe-2S) protein	4	4	5.76333e-05	4.28296e-05	-0.428295	0.623867
A0A059ZM24	AUO97_RS09035	A1S_0320	A7M79_05500	YqgE/AlgH family protein	4	4	5.39016e-05	4.91661e-05	-0.132665	0.15794
V5VDZ0	AUO97_RS17690	A1S_1962	recA	DNA recombination/repair protein RecA	4	4	5.74843e-05	7.81045e-05	0.442238	0.392656
A0A081H1H1	AUO97_RS01080	A1S_2439	mnmA	tRNA 2-thiouridine(34) synthase MnmA	4	4	3.63759e-05	3.79855e-05	0.0624659	0.0390726
V5VDD6	AUO97_RS16175	A1S_1684	ybaB	YbaB/EbfC family nucleoid-associated protein	4	4	9.93143e-05	6.75805e-05	-0.555394	0.354712
A0A0C2LC55	AUO97_RS01215	A1S_2465	thiE	thiamine phosphate synthase	4	4	4.04953e-05	4.61211e-05	0.187673	0.243165
A0A1E3M1J7	AUO97_RS11310	A1S_0821	A7M79_02510	hydroxymethylpyrimidine/phosphomethylpyrimidine kinase	4	4	3.07737e-05	3.17039e-05	0.0429631	0.0199816
A0A0F4ELP7	AUO97_RS04655	A1S_3128	astE	succinylglutamate desuccinylase	4	4	3.88573e-05	3.59952e-05	-0.110379	0.0824611
A0A1E3M1H6	AUO97_RS11315	A1S_0822	A7M79_02515	hypothetical protein	4	4	3.86982e-05	4.88289e-05	0.33547	0.403154
R4LDG0	AUO97_RS12415	A1S_1038	A7M79_12335	YecA family protein	4	4	5.03776e-05	5.27468e-05	0.0662996	0.0613094
V5V8K0	AUO97_RS07500	A1S_3443	dnaJ	molecular chaperone DnaJ	4	4	4.51457e-05	4.12824e-05	-0.129062	0.093907
A0A059ZUR8	AUO97_RS14095	A1S_1321	A7M79_13795	DUF333 domain-containing protein	4	4	5.72438e-05	6.99406e-05	0.289011	0.257781
A0A1E3M5Y7	AUO97_RS00505	A1S_2316	A7M79_08225	lytic murein transglycosylase B	4	4	2.43513e-05	2.1647e-05	-0.169834	0.0718203
A0A1E3MAC0	AUO97_RS07720	A1S_3402	hutG	formimidoylglutamase	4	4	5.46686e-05	4.48122e-05	-0.286819	0.218726
A0A1E3M7D7	AUO97_RS10190	A1S_0552	BGC29_14590	DUF1851 domain-containing protein	4	4	2.85418e-05	3.65845e-05	0.358154	0.241635
V5VDY0	AUO97_RS15430	A1S_1574	A7M79_10375	DUF1049 domain-containing protein	4	4	3.23614e-05	4.20509e-05	0.377863	0.402265
A0A0B9X1K0	AUO97_RS13285	A1S_1178	hisZ	ATP phosphoribosyltransferase regulatory subunit	4	4	0.000268833	0.000189687	-0.503089	0.680884
V5REB2	AUO97_RS06920	A1S_0058	gtr6	glycosyl transferase	4	4	3.45465e-05	3.3059e-05	-0.0634965	0.045225
A0A0H4UJE1	AUO97_RS06415	A1S_0157	A7M79_11610	DUF2846 domain-containing protein	4	4	9.48181e-05	4.15026e-05	-1.19196	1.33964
V5VGC6	AUO97_RS10605	A1S_0686	hisG	ATP phosphoribosyltransferase	4	4	5.14191e-05	3.19416e-05	-0.686868	0.411663
V5V9S1	AUO97_RS03630	A1S_2922	yciI	hypothetical protein	4	4	7.93923e-05	6.47086e-05	-0.295042	0.340295
V5VC59	AUO97_RS18655	A1S_2108	glnS	glutamine--tRNA ligase/YqeY domain fusion protein	4	4	4.67293e-05	5.29154e-05	0.179361	0.184486
Q5ENX9	AUO97_RS06030	A1S_0675	sulII	sulfonamide-resistant dihydropteroate synthase Sul2	4	4	4.54827e-05	3.93965e-05	-0.207252	0.176721
A0A1E3M3G1			pqqB		4	4	5.77016e-05	3.88547e-05	-0.570522	0.455279
A0A1E3M6V0	AUO97_RS10735	A1S_0712	argJ	bifunctional glutamate N-acetyltransferase/amino-acid acetyltransferase ArgJ	4	4	6.01355e-05	6.81036e-05	0.179515	0.229233
A0A1E3MBK5	AUO97_RS02905	A1S_2785	BGC29_01215	glutamine amidotransferase	4	4	4.99242e-05	9.89071e-05	0.986334	0.360817
V5V842	AUO97_RS07780	A1S_3390	nusB	N utilization substance protein B	4	4	5.6062e-05	8.35267e-05	0.575215	0.499084
A0A1E3M6B8	AUO97_RS01050	A1S_2433	surE	stationary phase survival protein SurE	4	4	7.1768e-05	6.60395e-05	-0.120012	0.0951462
V5V8R6	AUO97_RS07840	A1S_3379	A7M79_16370	sulfurtransferase	4	4	3.17783e-05	7.05862e-05	1.15135	0.944462
V5VH75	AUO97_RS08730	A1S_0257	A7M79_08790	Fe(2+)-trafficking protein	4	4	7.3638e-05	6.84289e-05	-0.105846	0.0845364
A0A059ZGB5	AUO97_RS07100		ribF	bifunctional riboflavin kinase/FAD synthetase	4	4	4.90636e-05	6.50651e-05	0.407232	0.447524
V5VHY0	AUO97_RS07305	A1S_2981	yidC	membrane protein insertase YidC	4	4	8.24811e-05	6.27674e-05	-0.394047	0.302427
A0A1E3M1I0	AUO97_RS11240	A1S_0807	A7M79_13400	8-amino-7-oxononanoate synthase	4	4	5.39089e-05	5.31888e-05	-0.0194003	0.0140103
A0A059ZK14	AUO97_RS00180	A1S_2256	sixA	phosphohistidine phosphatase	4	4	2.58755e-05	3.86155e-05	0.577592	0.562267
V5VAN8	AUO97_RS05150	A1S_3229	ompR	two-component system response regulator OmpR	4	4	1.68228e-05	3.44513e-05	1.03414	0.483832
A0A0B9W7U0	AUO97_RS05635	A1S_3317	A7M79_15850	putative porin	4	4	4.02041e-05	5.72064e-05	0.508836	0.537821
V5VF69	AUO97_RS15845	A1S_1624	A7M79_10225	HIT domain-containing protein	4	4	3.18515e-05	4.5088e-05	0.501381	0.360044
V5VF65	AUO97_RS15870	A1S_1630	iscA	iron-sulfur cluster assembly protein IscA	4	4	6.11066e-05	5.00472e-05	-0.288037	0.334914
V5VAC4	AUO97_RS02565	A1S_2705	ybeD	DUF493 domain-containing protein	4	4	0.000170102	4.59678e-05	-1.88771	1.73908
V5VHC0	AUO97_RS08685	A1S_0248	dksA	RNA polymerase-binding protein DksA	4	4	8.22706e-05	6.52644e-05	-0.334081	0.554328
A0A1E3MBE7	AUO97_RS02895	A1S_2783	gatA	Asp-tRNA(Asn)/Glu-tRNA(Gln) amidotransferase GatCAB subunit A	4	4	7.91013e-05	7.04608e-05	-0.166879	0.15996
A0A0D5YFA0	AUO97_RS00630	A1S_2342	A7M79_08095	Nif3-like dinuclear metal center hexameric protein	4	4	6.9533e-05	7.21765e-05	0.0538326	0.0703777
A0A1E3M7D9	AUO97_RS10475	A1S_0607	A7M79_05355	exopolyphosphatase	4	4	7.6195e-05	0.000106449	0.482392	0.395745
A0A0D8EAG8	AUO97_RS17215	A1S_1876	pdo2	MBL fold metallo-hydrolase	4	4	2.42943e-05	4.44109e-05	0.870298	0.897923
A0A059ZTZ6	AUO97_RS10380	A1S_0592	thrS_2	threonine--tRNA ligase	4	4	6.43003e-05	6.70034e-05	0.0594092	0.0547025
A0A0H4UC31	AUO97_RS13080		BGC29_16950	hypothetical protein	4	4	6.94781e-05	6.35959e-05	-0.127625	0.154046
V5VAQ7	AUO97_RS01940	A1S_2605	purM	phosphoribosylformylglycinamidine cyclo-ligase	4	4	6.04312e-05	6.0865e-05	0.0103177	0.0071562
V5VDU6	AUO97_RS15875	A1S_1631	iscU	Fe-S cluster assembly scaffold IscU	4	4	8.77516e-05	5.62865e-05	-0.640636	0.781056
A0A059ZGV9	AUO97_RS03330	A1S_2870	trpA	tryptophan synthase subunit alpha	4	4	7.67422e-05	8.08584e-05	0.0753766	0.102774
V5V8D5	AUO97_RS07375	A1S_0011	erpA	iron-sulfur cluster insertion protein ErpA	4	4	0.000132849	0.000131346	-0.0164168	0.0167019
A0A1E3M704	AUO97_RS19085	A1S_2194	gloB	hydroxyacylglutathione hydrolase	4	4	2.70321e-05	9.2955e-05	1.78186	2.26996
A0A1E3M3J2	AUO97_RS16225	A1S_1693	prmB	50S ribosomal protein L3 N(5)-glutamine methyltransferase	4	4	5.22496e-05	6.556e-05	0.327394	0.306343
A0A059ZQZ9	AUO97_RS04865	A1S_3170	gmk	guanylate kinase	4	4	5.62944e-05	5.61419e-05	-0.00391565	0.00258149
V5VGQ8	AUO97_RS09670	A1S_0447	rpmG	50S ribosomal protein L33	4	4	5.77558e-05	4.90818e-05	-0.234776	0.106063
A0A1E3M606	AUO97_RS00280	A1S_2274	BGC29_02310	aminoacyl-histidine dipeptidase	4	4	4.25383e-05	7.69619e-05	0.855381	1.09381
V5VAW9	AUO97_RS01305	A1S_2481	slyD	peptidylprolyl isomerase	4	4	0.000120935	0.000102139	-0.2437	0.0671651
A0A086HU46	AUO97_RS17740	A1S_1971	dxr	1-deoxy-D-xylulose-5-phosphate reductoisomerase	4	4	6.70891e-05	9.29931e-05	0.471046	0.61644
A0A0D7T955	AUO97_RS07895	A1S_3367	B9X91_22665	DUF924 domain-containing protein	4	4	5.49955e-06	7.60324e-05	3.78923	1.64228
A0A1E3M281	AUO97_RS19005	A1S_2176	A7M79_12470	alanine racemase	4	4	5.36293e-05	5.67102e-05	0.080587	0.0555111
A0A0E4HJ94	AUO97_RS08695	A1S_0250	nudF	NUDIX domain-containing protein	4	4	2.9745e-05	6.57646e-05	1.14467	1.36103
A0A1E3MA79	AUO97_RS07880	A1S_3370	BGC29_11915	pyridoxal phosphate-dependent aminotransferase	4	4	2.80365e-05	7.97592e-05	1.50834	1.61558
A0A1E3M611	AUO97_RS00600	A1S_2335	BGC29_02630	methylenetetrahydrofolate reductase [NAD(P)H]	4	4	4.75147e-05	5.26275e-05	0.147444	0.0916194
A0A1E3M1U8	AUO97_RS18355	A1S_2051	A7M79_11010	low molecular weight phosphotyrosine protein phosphatase	4	4	5.32934e-05	4.66624e-05	-0.191697	0.172311
V5V9K7	AUO97_RS03160	A1S_2834	mscL	large conductance mechanosensitive channel protein MscL	4	4	6.27852e-05	7.96292e-05	0.342872	0.495835
A0A0B3ZK93	AUO97_RS12350	A1S_1026	gdhA	NADP-specific glutamate dehydrogenase	4	4	0.000129865	0.000117586	-0.143303	0.25355
V5VFL1	AUO97_RS11840	A1S_0923	mqo	malate:quinone oxidoreductase	4	4	0.000191727	8.30044e-05	-1.20779	1.58408
A0A0D5YC66	AUO97_RS07445	A1S_3456	fmt	methionyl-tRNA formyltransferase	4	4	7.32335e-05	7.61365e-05	0.056084	0.0596263
A0A0D5YFV8	AUO97_RS02590	A1S_2700	pnpB_3	flavodoxin family protein	4	4	5.09402e-05	6.257e-05	0.296666	0.317721
V5VH71	AUO97_RS08930	A1S_0298	A7M90_01485	DsbA family oxidoreductase	4	4	8.65998e-05	6.81868e-05	-0.344872	0.247423
V5VHB6	AUO97_RS09105	A1S_0334	rimP	ribosome maturation factor	4	4	0.000134453	7.26943e-05	-0.887185	1.40886
A0A0D7R1W7	AUO97_RS07900	A1S_3366	gshA	glutamate--cysteine ligase	4	4	8.78188e-05	8.45045e-05	-0.0555001	0.059956
V5VHV3	AUO97_RS10945	A1S_0750	A7M79_13105	hypothetical protein	4	4	1.84408e-05	7.54033e-05	2.03173	3.30448
V5VAC5	AUO97_RS05800	A1S_3349	A7M79_16010	ankyrin repeat domain-containing protein	4	4	5.19037e-05	7.04002e-05	0.439742	0.306966
V5VC16	AUO97_RS18885	A1S_2154	prfA	peptide chain release factor 1	4	4	0.000102138	8.38631e-05	-0.284419	0.450615
V5VCC4	AUO97_RS17835	A1S_1987	galE	UDP-glucose 4-epimerase GalE	4	4	2.58891e-05	8.60296e-05	1.73249	1.40585
A0A1E3MA37	AUO97_RS07820	A1S_3383	dtd	D-aminoacyl-tRNA deacylase	4	4	8.34379e-05	0.000101896	0.288324	0.297834
V5VAP2	AUO97_RS05110	A1S_3221	ettA	energy-dependent translational throttle protein EttA	4	4	0.000115178	7.14784e-05	-0.688282	0.530385
A0A1E3MB95	AUO97_RS04505	A1S_3100	BGC29_10495	toluene tolerance protein Ttg2D	4	4	0.000161493	0.000133895	-0.270367	0.232659
V5VGW1	AUO97_RS10465		rho	transcription termination factor Rho	4	4	9.85974e-05	6.33401e-05	-0.638431	0.692426
V5VCB2	AUO97_RS17715	A1S_1966	fabZ	3-hydroxyacyl-[acyl-carrier-protein] dehydratase FabZ	4	4	8.71945e-05	8.60128e-05	-0.0196853	0.0232037
A0A1E3M8A1	AUO97_RS12120	A1S_0981	A7M79_06205	TonB-dependent siderophore receptor	4	4	0.000158548	7.47735e-05	-1.08432	1.57565
V5VAM3	AUO97_RS05240	A1S_3245	hisF	imidazole glycerol phosphate synthase cyclase subunit	4	4	5.34216e-05	6.76538e-05	0.340748	0.259162
A0A1E3M7D5	AUO97_RS10005	A1S_0515	BGC29_14765	aromatic amino acid lyase	4	4	0.000108398	6.33958e-05	-0.773884	1.16266
G1C735	AUO97_RS01065	A1S_2435	dacC	D-alanyl-D-alanine carboxypeptidase	4	4	0.000115824	7.05994e-05	-0.71421	1.00527
A0A0H4UB03	AUO97_RS03375	A1S_2879	BGC29_01685	glycerophosphodiester phosphodiesterase	4	4	6.83035e-05	7.58807e-05	0.151774	0.12943
A0A1E3M7K4	AUO97_RS10050	A1S_0525	BGC29_14720	beta-ketoacyl-ACP synthase II	4	4	4.16932e-05	6.14514e-05	0.559632	0.498754
A0A1E3MBH2	AUO97_RS02900	A1S_2784	gatB	Asp-tRNA(Asn)/Glu-tRNA(Gln) amidotransferase subunit GatB	4	4	0.000119505	9.28002e-05	-0.364866	0.301656
A0A059ZEL5	AUO97_RS01105	A1S_2444	sohB	protease SohB	4	4	3.81543e-05	7.38677e-05	0.953099	0.89832
A0A0H4UTB2	AUO97_RS03960	A1S_2997	BGC29_16575	symmetrical bis(5'-nucleosyl)-tetraphosphatase	4	4	0.000138464	0.000126098	-0.134959	0.134124
V5V9F8	AUO97_RS04490	A1S_3097	yvdD_1	TIGR00730 family Rossman fold protein	4	4	6.26967e-05	5.08649e-05	-0.301719	0.13094
V5V975	AUO97_RS05190	A1S_3235	hisH1	imidazole glycerol phosphate synthase subunit HisH	4	4	9.35447e-05	0.000105648	0.175543	0.205381
A0A1E3M9C4	AUO97_RS04550	A1S_3109	aroE	shikimate dehydrogenase	4	4	9.84035e-05	0.000118616	0.269513	0.406007
V5VCN4	AUO97_RS01015	A1S_2423	rpmE	50S ribosomal protein L31	4	4	0.00024287	0.00015131	-0.68268	0.571737
V5V9E1	AUO97_RS04870	A1S_3171	rpoZ	DNA-directed RNA polymerase subunit omega	4	4	7.99552e-05	9.18128e-05	0.199502	0.238039
V5V9Y6	AUO97_RS03590	A1S_2913	yajC	preprotein translocase subunit YajC	4	4	0.000117334	9.29875e-05	-0.335513	0.343048
V5VDI8	AUO97_RS15865	A1S_1629	hscB	co-chaperone protein HscB	4	4	0.000104457	9.95222e-05	-0.0698182	0.063396
V5VG80	AUO97_RS11255	A1S_0810	rluB	23S rRNA pseudouridine(2605) synthase RluB	4	4	0.000198806	0.000123808	-0.683252	0.347739
A0A0H4V0P0	AUO97_RS08905	A1S_0292	ompW	membrane protein	4	4	0.000198479	0.000121973	-0.702423	1.11558
A0A059ZM26	AUO97_RS09625	A1S_0439	topA	type I DNA topoisomerase	4	4	6.18738e-05	7.25723e-05	0.230089	0.155657
A0A1E3M9X2	AUO97_RS10210	A1S_0556	BGC29_14570	DUF3298 domain-containing protein	4	4	3.7133e-05	8.39658e-05	1.1771	1.19174
V5VGV9	AUO97_RS09310	A1S_0378	etfD	electron transfer flavoprotein-ubiquinone oxidoreductase	4	4	0.000170543	0.000126685	-0.428887	0.585344
A0A1E3M9R4	AUO97_RS04985	A1S_3199	B9X95_19365	hypothetical protein	4	4	6.31532e-05	7.66668e-05	0.279745	0.206359
V5VAK1	AUO97_RS02550	A1S_2707	A7M79_01880	YecA family protein	4	4	0.000117089	0.00014228	0.28113	0.847358
A0A0E1FDM9	AUO97_RS11830	A1S_0922	mmuM	homocysteine S-methyltransferase family protein	4	4	0.000181086	0.000161422	-0.165841	0.179979
A0A090B421	AUO97_RS01245	A1S_2471	B4R90_02195	PhzF family phenazine biosynthesis protein	4	4	5.29635e-05	6.49412e-05	0.294136	0.19349
A0A1E3M371	AUO97_RS15185	A1S_1527	trmA	tRNA (uridine(54)-C5)-methyltransferase TrmA	4	4	8.63099e-05	8.70053e-05	0.0115774	0.00797279
V5V9I6	AUO97_RS04340	A1S_3068	rpsN	30S ribosomal protein S14	4	4	0.000134959	4.86359e-05	-1.47242	1.08547
V5VIY3	AUO97_RS08640	A1S_0239	hom_2	homoserine dehydrogenase	4	4	3.37919e-05	8.42188e-05	1.31746	1.20384
V5VH30	AUO97_RS09115		infB	translation initiation factor IF-2	4	4	0.000144689	0.000125489	-0.205401	0.605132
V5VHU1	AUO97_RS08570	A1S_0223	ribE	riboflavin synthase	4	4	0.000129221	0.000142083	0.136894	0.164187
V5VGV7	AUO97_RS10490	A1S_0610	proC	pyrroline-5-carboxylate reductase	4	4	0.000123325	0.000169695	0.460482	0.499083
V5VFQ2	AUO97_RS11625	A1S_0886	dut	dUTP diphosphatase	4	4	0.000202255	0.000129489	-0.643346	0.903308
V5VAU6	AUO97_RS04860	A1S_3169	ispH	4-hydroxy-3-methylbut-2-enyl diphosphate reductase	4	4	8.37476e-05	0.000113515	0.438768	0.60405
V5VID9	AUO97_RS09825	A1S_0477	clpX	ATP-dependent Clp protease ATP-binding subunit ClpX	4	4	8.52484e-05	0.000108285	0.345093	0.650281
V5VCU2	AUO97_RS00710	A1S_2359	trpD_2	anthranilate phosphoribosyltransferase	4	4	7.41734e-05	9.58611e-05	0.370043	0.221627
A0A059ZEC1	AUO97_RS01840	A1S_2586	dgt	deoxyguanosinetriphosphate triphosphohydrolase	4	4	7.30016e-05	0.000121444	0.734295	0.925795
V5V8S0	AUO97_RS04915	A1S_3180	A7M79_03515	LemA family protein	4	4	5.65626e-05	8.89953e-05	0.653881	0.5393
V5VDU5	AUO97_RS14925	A1S_1481	ychF	redox-regulated ATPase YchF	4	4	3.44191e-05	5.98999e-05	0.799346	0.287377
A0A059ZIQ0	AUO97_RS12260	A1S_1009	nlpE	copper resistance protein NlpE	4	4	2.28661e-05	0.000165404	2.85471	2.86833
A0A059ZSQ4	AUO97_RS13640	A1S_1236	kdsD	KpsF/GutQ family sugar-phosphate isomerase	4	4	0.000121672	0.000169912	0.481782	0.853871
V5V9X4	AUO97_RS03645	A1S_2924	A7M79_17675	sulfurtransferase	4	4	0.000123519	0.000138721	0.167458	0.0972197
V5VGF1	AUO97_RS10285	A1S_0571	hyi	hydroxypyruvate isomerase	4	4	4.32614e-05	8.3612e-05	0.950631	0.598567
A0A1E3M951	AUO97_RS04175	A1S_3040	BGC29_10170	fumarylacetoacetate hydrolase	4	4	0.00010405	0.000111938	0.105428	0.113119
V5V9R4	AUO97_RS02885	A1S_2781	mreB	rod shape-determining protein	4	4	0.000130663	8.84116e-05	-0.56354	0.500672
A0A1E3M6U0	AUO97_RS10685	A1S_0703	A7M79_19400	S-formylglutathione hydrolase	4	4	0.000139293	0.000180029	0.37011	0.437987
A0A1E3M6L8	AUO97_RS08795	A1S_0272	BGC29_19060	FHA domain-containing protein	4	4	0.000117466	0.000135416	0.205153	0.383748
A0A1E3M4K7	AUO97_RS00140	A1S_2248	A7M79_14270	D-glycerate dehydrogenase	4	4	0.000169734	0.000155905	-0.122608	0.161842
A0A077GD21	AUO97_RS11290	A1S_0817	fabD	[acyl-carrier-protein] S-malonyltransferase	4	4	0.000112797	0.00013545	0.264037	0.220074
A0A1E3M865	AUO97_RS09610	A1S_0436	BGC29_15160	zinc-binding alcohol dehydrogenase family protein	4	4	5.23481e-05	0.000126942	1.27796	1.68701
V5VC03	AUO97_RS18965	A1S_2167	cyoB	cytochrome o ubiquinol oxidase subunit I	4	4	7.96589e-05	9.21326e-05	0.209876	0.229498
A0A1E3M7Q4	AUO97_RS09555	A1S_0424	BGC29_15215	asparaginase	4	4	0.000123758	0.000118846	-0.058428	0.0565114
A0A1E3M5Y1	AUO97_RS00190	A1S_2258	A7M79_14220	nitroreductase	4	4	0.00014039	0.000177772	0.340585	0.728478
A0A0D8GX12	AUO97_RS06990	A1S_0044	nadC	carboxylating nicotinate-nucleotide diphosphorylase	4	4	0.00012562	0.000117616	-0.0949731	0.0782056
V5V8B6	AUO97_RS05710	A1S_3331	ftsZ	cell division protein FtsZ	4	4	0.000156103	0.000138396	-0.173696	0.214909
V5VHG5	AUO97_RS06445	A1S_0151	atpF	ATP synthase subunit B	4	4	0.000229883	0.000161361	-0.510605	2.42958
A0A1E3M5V4	AUO97_RS14575	A1S_1411	A7M79_15340	glutathione-dependent disulfide-bond oxidoreductase	4	4	4.66131e-05	0.000188836	2.01833	2.29697
A0A0D8GNM0	AUO97_RS10920	A1S_0746	nrdB	ribonucleotide-diphosphate reductase subunit beta	4	4	0.000132274	0.000105372	-0.328035	0.251353
A0A1E3MBH3	AUO97_RS17710	A1S_1965	lpxA	acyl-ACP--UDP-N-acetylglucosamine O-acyltransferase	4	4	6.12841e-05	8.64471e-05	0.496305	0.233091
Q2VSW6	AUO97_RS10935	A1S_0748	bfmR	DNA-binding response regulator	4	4	9.94366e-05	0.000158089	0.668892	2.48808
V5VFR9	AUO97_RS12135	A1S_0984	mtcA2	carbonic anhydrase	4	4	0.000105727	0.00017859	0.756305	1.39811
A0A0D8GWU9	AUO97_RS06835	A1S_0073	prpB	methylisocitrate lyase	4	4	0.000170008	0.000139135	-0.289109	1.10317
V5VGL4	AUO97_RS10595	A1S_0684	A7M79_19335	hypothetical protein	4	4	0.000221854	0.000148652	-0.577671	1.33936
V5VDI2	AUO97_RS15315	A1S_1551	soj_2	ParA family protein	4	4	0.000134214	0.000123299	-0.122372	0.171418
V5VG70	AUO97_RS11305	A1S_0820	lysM	peptidoglycan-binding protein LysM	4	4	1.62562e-05	0.0001497	3.20301	1.58487
A0A1E3MB23	AUO97_RS01990	A1S_2616	BGC29_00320	hypothetical protein	4	4	0.000179883	0.000156914	-0.197089	0.313264
V5VAI5	AUO97_RS02625	A1S_2730	rpmA	50S ribosomal protein L27	4	4	0.000214152	0.000158441	-0.434694	0.145846
V5VGB2	AUO97_RS10525	A1S_0617	ohrB	organic hydroperoxide resistance protein	4	4	0.000325458	0.000272182	-0.257903	0.372868
V5VBA9	AUO97_RS01070	A1S_2436	yrdA_1	gamma carbonic anhydrase family protein	4	4	0.000197406	0.000157842	-0.322688	0.684382
A0A059ZDV9	AUO97_RS02580	A1S_2702	dhaT_1	alcohol dehydrogenase EutG	4	4	0.000107136	0.000120593	0.170693	0.143112
V5V8R9	AUO97_RS07790	A1S_3388	ribB	bifunctional 3,4-dihydroxy-2-butanone-4-phosphate synthase/GTP cyclohydrolase II	4	4	0.000169311	0.000162304	-0.0609805	0.119736
A0A1E3M4U1	AUO97_RS08670	A1S_0245	murD	UDP-N-acetylmuramoyl-L-alanine--D-glutamate ligase	4	4	9.03845e-05	0.000184708	1.0311	1.88657
A0A059ZJS0	AUO97_RS00695	A1S_2355	trpG	type 1 glutamine amidotransferase	4	4	1.63231e-05	0.000128019	2.97137	1.77755
V5VC23	AUO97_RS02230	A1S_2655	A7M79_02180	hypothetical protein	4	4	0.000265863	0.000195036	-0.446941	0.394505
V5VC67	AUO97_RS17530	A1S_1935	guaB_2	CBS domain-containing protein	4	4	0.000175425	0.000266845	0.605148	0.486467
A0A081HA73	AUO97_RS09255	A1S_0366	hslO	Hsp33 family molecular chaperone HslO	4	4	0.00015002	0.000149877	-0.00137989	0.00147736
V5VB02	AUO97_RS04535	A1S_3106	dxs_1	1-deoxy-D-xylulose-5-phosphate synthase	4	4	0.000102166	0.000128214	0.327637	0.236436
A0A0D5YHQ6	AUO97_RS18960	A1S_2166	cyoA	ubiquinol oxidase subunit II	4	4	0.000203245	0.000156453	-0.37749	0.449887
A0A0D5YKV8	AUO97_RS11040	A1S_0769	fpr_1	ferredoxin--NADP reductase	4	4	0.000226334	0.000219033	-0.0473036	0.186445
T2HRY3	AUO97_RS11210	A1S_0800	ftnA	bacterial ferritin	4	4	8.00435e-05	0.000279756	1.80531	1.94751
A0A059ZIK0	AUO97_RS02935	A1S_2791	tdcB_2	threonine ammonia-lyase	4	4	7.59077e-05	0.000195722	1.36649	3.25123
A0A086HXI4	AUO97_RS17325	A1S_1900	pyrG	CTP synthetase	4	4	0.000154114	0.000188102	0.287514	0.413642
A0A1E3MC83	AUO97_RS07545	A1S_3436	A7M79_16640	NAD(P)-dependent alcohol dehydrogenase	4	4	6.26813e-05	0.000182191	1.53935	2.20369
A0A1E3M9E4	AUO97_RS04420	A1S_3083	metC	cystathionine beta-lyase	4	4	0.000132359	0.000198827	0.587057	0.544841
V5VBD5	AUO97_RS00770	A1S_2371	ykuD	murein L,D-transpeptidase	4	4	0.000146195	0.000190331	0.380613	1.20038
A0A059ZD83	AUO97_RS17540	A1S_1937	grxD	monothiol glutaredoxin, Grx4 family	4	4	0.000185236	0.000161398	-0.198738	0.0899824
A0A1E3MCA8	AUO97_RS05115	A1S_3222	BGC29_11110	aminotransferase class V-fold PLP-dependent enzyme	4	4	7.93809e-05	0.000124734	0.651987	0.358574
A0A1E3MAM5	AUO97_RS17945	A1S_2009	aroQ	3-dehydroquinate dehydratase	4	4	0.000145558	0.000153461	0.0762807	0.117149
V5VHK4	AUO97_RS06440	A1S_0152	atpH	ATP synthase subunit delta	4	4	0.000171733	0.000143799	-0.256108	0.22394
V5VA59	AUO97_RS07610	A1S_3425	purC	phosphoribosylaminoimidazolesuccinocarboxamide synthase	4	4	0.000148955	0.000144723	-0.0415887	0.0324946
V5V944	AUO97_RS04385		rpsS	30S ribosomal protein S19	4	4	0.000825667	0.000458302	-0.84926	0.26022
A0A0D8H3S4	AUO97_RS12205	A1S_0998	lysS	lysine--tRNA ligase	4	4	0.000119171	0.000229501	0.945464	1.02667
V5VAX6	AUO97_RS01280	A1S_2476	rluE	rRNA large subunit pseudouridine synthase E	4	4	0.00016864	0.000173083	0.0375197	0.0294315
V5VFV1	AUO97_RS11335	A1S_0825	panD	aspartate 1-decarboxylase	4	4	0.000261524	0.000233052	-0.166293	0.285461
V5VC78	AUO97_RS17445	A1S_1922	gsk	adenosine kinase	4	4	0.000498973	0.000215825	-1.2091	2.11516
V5VC98	AUO97_RS17320	A1S_1899	kdsA	2-dehydro-3-deoxyphosphooctonate aldolase	4	4	0.0001638	0.000217706	0.410446	0.311956
V5VBC3	AUO97_RS19070	A1S_2190	metQ_3	hypothetical protein	4	4	0.000123802	0.000215253	0.797991	1.15813
A0A1E3MBC3	AUO97_RS02065	A1S_2631	dapF	diaminopimelate epimerase	4	4	0.000164367	0.000173415	0.077308	0.0642608
V5VHI5	AUO97_RS11635	A1S_0888	argB	acetylglutamate kinase	4	4	0.000168286	0.000208207	0.307098	0.351994
V5VAH9	AUO97_RS05500	A1S_3290	tenA	thiaminase II	4	4	0.000208153	0.000287557	0.466203	0.387174
A0A1E3M1F6	AUO97_RS11130	A1S_0784	dcd	deoxycytidine triphosphate deaminase	4	4	0.000305682	0.000259614	-0.235663	0.199967
A0A1E3MAF2	AUO97_RS07525	A1S_3439	BGC29_12265	2,5-didehydrogluconate reductase DkgB	4	4	0.000145697	0.0002169	0.574054	0.97634
V5V8H4	AUO97_RS05440	A1S_3278	ycaC_1	hydrolase	4	4	7.56239e-05	0.00013404	0.82575	0.429411
A0A081GZA3			pqqC		4	4	0.000168708	0.000178673	0.0827923	0.122563
V5VAU2	AUO97_RS01475	A1S_2516	pdxJ	pyridoxine 5'-phosphate synthase	4	4	0.000261336	0.000230307	-0.182348	0.764309
A0A059ZRY3	AUO97_RS15435	A1S_1575	pyrF	orotidine-5'-phosphate decarboxylase	4	4	0.000252934	0.000265025	0.0673681	0.111527
V5VEK5	AUO97_RS13695	A1S_1247	A7M79_13540	O-methyltransferase	4	4	0.000137315	0.000186565	0.442182	1.3341
A0A1E3MA00	AUO97_RS05515	A1S_3293	BGC29_11505	NADPH:quinone oxidoreductase	4	4	5.27644e-05	0.000259344	2.29723	3.69408
V5VHL7	AUO97_RS06200	A1S_0200	ppa	inorganic diphosphatase	4	4	0.000541591	0.000578006	0.0938807	0.0224372
V5VG33	AUO97_RS11595	A1S_0880	minD	septum site-determining protein MinD	4	4	0.000160135	0.000202169	0.336278	0.393043
A0A1E3M3Z1	AUO97_RS06825	A1S_0076	BGC29_04355	Fe/S-dependent 2-methylisocitrate dehydratase AcnD	4	4	0.000282457	0.000239883	-0.235698	0.266026
V5VGC7	AUO97_RS11300	A1S_0819	acpP	acyl carrier protein	4	4	0.00053965	0.000564056	0.0638143	0.0163384
Q9ZAJ4	AUO97_RS11675	A1S_0895	fur	ferric iron uptake transcriptional regulator	4	4	0.000418262	0.000443183	0.0834963	0.0692662
V5VFS9	AUO97_RS12370	A1S_1030	lon	Lon protease	4	4	0.000177001	0.000177269	0.00218333	0.00180601
V5VEL5	AUO97_RS13645	A1S_1237	kdsC	3-deoxy-D-manno-octulosonate 8-phosphate phosphatase	4	4	0.00026261	0.000251407	-0.0628966	0.124976
A0A081HAY5	AUO97_RS07120	A1S_0017	azr_1	NADPH-dependent oxidoreductase	4	4	3.83997e-05	0.00022959	2.57989	3.63839
V5V9N7	AUO97_RS04350	A1S_3070	rplX	50S ribosomal protein L24	4	4	0.000901557	0.000713555	-0.337393	0.0907066
A0A059ZKE4	AUO97_RS04100	A1S_3024	A7M79_10780	DUF2789 domain-containing protein	4	4	0.000100361	0.000293374	1.54754	1.54034
A0A1E3MAY7	AUO97_RS17355	A1S_1905	fadH	NADPH-dependent 2,4-dienoyl-CoA reductase	4	4	0.000214538	0.000197301	-0.120834	0.144711
V5VHH2	AUO97_RS08775	A1S_0268	A7M79_08745	DNA-binding protein	4	4	0.000147536	0.000191056	0.372936	0.267861
A0A1E3M451	AUO97_RS06500		argS	arginine--tRNA ligase	4	4	0.000185012	0.000219384	0.245839	0.206208
V5V9J0	AUO97_RS03230	A1S_2847	gcd	glucose/quinate/shikimate family membrane-bound PQQ-dependent dehydrogenase	4	4	0.000246259	0.000191688	-0.361412	0.404055
A0A1E3M7L1	AUO97_RS09710	A1S_0455	msrA	peptide-methionine (S)-S-oxide reductase	4	4	0.000156342	0.000198564	0.344902	0.399093
A0A1E3M9P5	AUO97_RS05145	A1S_3227	BGC29_11140	RNA-binding transcriptional accessory protein	4	4	0.000141947	0.000143848	0.0191879	0.0128183
A0A1E3M656	AUO97_RS00490	A1S_2313	queF	NADPH-dependent 7-cyano-7-deazaguanine reductase QueF	4	4	0.000243302	0.000240985	-0.0138057	0.0133373
A0A1E3M4J4	AUO97_RS08805	A1S_0274	trpE	anthranilate synthase component I	4	4	3.10717e-05	0.000197168	2.66575	1.96625
A0A0H4UXF5	AUO97_RS15000	A1S_1496	A7M79_17910	YebC/PmpR family DNA-binding transcriptional regulator	4	4	0.000356146	0.000356695	0.00222136	0.00131732
A0A081GU19	AUO97_RS05620	A1S_3314	nemA	alkene reductase	4	4	0.000168256	0.000232516	0.466668	0.857604
A0A0H4UEU4	AUO97_RS06705	A1S_0096	dadX_1	alanine racemase	4	4	0.000127921	0.000184313	0.526902	0.526502
V5VFB2	AUO97_RS12215	A1S_1000	cysD	sulfate adenylyltransferase subunit CysD	4	4	0.000344327	0.00028388	-0.278496	0.511278
V5VIA3	AUO97_RS10145	A1S_0544	ilvH	acetolactate synthase small subunit	4	4	0.000227781	0.000307482	0.432852	0.894281
V5VBI5	AUO97_RS00245	A1S_2268	A7M79_14165	hydrolase	4	4	0.000117851	0.000194377	0.721899	1.30042
A0A059ZT94	AUO97_RS07220	A1S_2964	purE	5-(carboxyamino)imidazole ribonucleotide mutase	4	4	0.00033608	0.000278795	-0.269603	0.755565
V5VG36	AUO97_RS10965	A1S_0754	nuoCD	NADH-quinone oxidoreductase subunit C/D	4	4	0.000262435	0.000233397	-0.16917	0.130173
A0A059ZF92	AUO97_RS11280	A1S_0815	A7M79_02480	DUF177 domain-containing protein	4	4	0.00018807	0.000254895	0.438632	0.435316
A0A059ZH10	AUO97_RS04430	A1S_3085	hmp	flavohemoprotein	4	4	5.82163e-05	0.000268247	2.20407	3.80039
V5VJE8	AUO97_RS07000	A1S_0042	rph	ribonuclease PH	4	4	0.000454005	0.000424614	-0.0965565	0.106594
V5V910	AUO97_RS05485	A1S_3287	ssb	single-stranded DNA-binding protein	4	4	0.00028561	0.000283131	-0.0125765	0.0188607
V5V9G4	AUO97_RS03355	A1S_2875	trpB_1	tryptophan synthase subunit beta	4	4	0.000148682	0.000223891	0.590564	1.4006
A0A0G4QUE5	AUO97_RS03035	A1S_2810	dapE	succinyl-diaminopimelate desuccinylase	4	4	0.000303366	0.00029559	-0.0374587	0.0428104
A0A1E3M763	AUO97_RS10450	A1S_0602	pheT	phenylalanine--tRNA ligase subunit beta	4	4	0.000188493	0.000263789	0.484872	0.433086
A0A1E3M644	AUO97_RS00690	A1S_2354	A7M79_08035	aminopeptidase P family protein	4	4	0.000158432	0.000259754	0.713279	0.898996
A0A0H4UPL1	AUO97_RS10700	A1S_0706	A7M79_19415	HAD family hydrolase	4	4	0.000211316	0.000265179	0.327568	0.543326
V5V9H6	AUO97_RS04670	A1S_3131	astA_2	arginine N-succinyltransferase	4	4	0.000323166	0.000268158	-0.269194	0.264125
V5VA37	AUO97_RS03325	A1S_2869	accD	acetyl-CoA carboxylase carboxyl transferase subunit beta	4	4	0.000245157	0.000264204	0.107945	0.145756
A0A081GYS3	AUO97_RS15390	A1S_1566	A7M79_10415	6-carboxytetrahydropterin synthase	4	4	0.000292155	0.000310779	0.0891561	0.0692985
A0A1E3M437	AUO97_RS06700	A1S_0097	BGC29_04465	RidA family protein	4	4	0.00024722	0.000370538	0.583825	1.81526
V5VHN7	AUO97_RS11295	A1S_0818	fabG_9	3-oxoacyl-ACP reductase FabG	4	4	0.000329672	0.000262568	-0.328339	0.358372
V5VHZ3	AUO97_RS10860	A1S_0736	A7M79_11475	DUF1852 domain-containing protein	4	4	0.000367576	0.000243179	-0.596023	1.3764
V5VIB6	AUO97_RS10065	A1S_0528	secB	protein-export protein SecB	4	4	0.000416369	0.000341864	-0.284441	0.322776
V5RBI4	AUO97_RS06885	A1S_0063	ugd	UDP-glucose/GDP-mannose dehydrogenase family protein	4	4	0.000276283	0.000311109	0.171274	0.17885
V5V853	AUO97_RS07835	A1S_3380	pncB	nicotinate phosphoribosyltransferase	4	4	0.000231374	0.000293922	0.345206	0.365811
A0A059ZJE9	AUO97_RS05655	A1S_3321	guaB_2	IMP dehydrogenase	4	4	0.000247569	0.000459123	0.891053	1.18211
V5VAM8	AUO97_RS02380	A1S_2683	yhbY	ribosome assembly RNA-binding protein YhbY	4	4	0.000356976	0.000302957	-0.23671	0.967739
V5VCJ3	AUO97_RS17830	A1S_1986	fumC	class II fumarate hydratase	4	4	0.00011739	0.000206139	0.81231	0.674131
A0A059ZJ07	AUO97_RS07235	A1S_2966	mpl	UDP-N-acetylmuramate:L-alanyl-gamma-D-glutamyl- meso-diaminopimelate ligase	4	4	0.000251185	0.000255224	0.0230152	0.026094
V5VGN1	AUO97_RS09820	A1S_0476	clpP	ATP-dependent Clp endopeptidase, proteolytic subunit ClpP	4	4	0.000122785	0.000439002	1.8381	1.26405
A0A059ZT15	AUO97_RS18465	A1S_2072	A7M79_10895	universal stress protein	4	4	6.48567e-05	0.000336816	2.37663	2.57883
V5VI41	AUO97_RS07040	A1S_0034	yciK	YciK family oxidoreductase	4	4	0.000119064	0.000333877	1.48758	3.07146
V5VHM9	AUO97_RS11345	A1S_0828	rplY	50S ribosomal protein L25	4	4	0.00121887	0.000752269	-0.696228	0.198347
V5VHS3	AUO97_RS06520	A1S_0134	yhhW_2	pirin family protein	4	4	0.000118855	0.000307093	1.36947	1.40787
V5VF08	AUO97_RS12485	A1S_1052	nudC	NAD(+) diphosphatase	4	4	0.000143802	0.000292249	1.02311	1.13561
A0A059ZL49	AUO97_RS07115 ; AUO97_RS12530	A1S_0018 ; A1S_1063	fkpB		4	4	0.000464533	0.00041441	-0.164723	0.251217
A0A1E3MB58	AUO97_RS02095	A1S_2636	BGC29_00425	EF-P lysine aminoacylase GenX	4	4	0.000251408	0.0002214	-0.183375	0.129585
A0A1E3MB40	AUO97_RS02100	A1S_2637	pdxB	erythronate-4-phosphate dehydrogenase	4	4	0.00021454	0.000249567	0.218178	0.223719
A0A0J8V1D5	AUO97_RS02070	A1S_2632	lysA	diaminopimelate decarboxylase	4	4	0.000352911	0.000225355	-0.647108	1.16134
A0A0D7U5I7	AUO97_RS09495	A1S_0415	ABUW_3466	HAD-IB family hydrolase	4	4	0.000263512	0.000262948	-0.0030916	0.0021764
V5VAN2	AUO97_RS05185	A1S_3234	hisB	imidazoleglycerol-phosphate dehydratase HisB	4	4	0.000394801	0.000334108	-0.24081	0.223441
A0A1E3M449	AUO97_RS06950	A1S_0052	BGC29_04230	Vi polysaccharide biosynthesis UDP-N-acetylglucosamine C-6 dehydrogenase TviB	4	4	0.00112837	0.00040645	-1.47309	1.31583
V5V8L4	AUO97_RS07800	A1S_3386	serB	phosphoserine phosphatase SerB	4	4	0.000229975	0.000323258	0.49121	0.661269
V5VHU5	AUO97_RS08545	A1S_0218	glnB	nitrogen regulatory protein P-II 1	4	4	0.000249566	0.000390254	0.644993	0.770268
A0A0H4U684	AUO97_RS05235	A1S_3244	thrB	homoserine kinase	4	4	0.000315042	0.000355874	0.175823	0.335181
A0A059ZGZ2	AUO97_RS04330	A1S_3066	rplF	50S ribosomal protein L6	4	4	0.000502382	0.000464262	-0.113847	0.0444244
A0A1E3M540	AUO97_RS10615	A1S_0688	hisC	histidinol-phosphate aminotransferase	4	4	0.000335485	0.000356465	0.0875114	0.0890616
V5V9L9	AUO97_RS04455	A1S_3090	tesB	acyl-CoA thioesterase II	4	4	0.000238721	0.000294868	0.30474	0.304727
A0A059ZLY6	AUO97_RS09800	A1S_0472	leuA	2-isopropylmalate synthase	4	4	0.000224169	0.000302651	0.433073	0.535995
A0A1E3MAX6	AUO97_RS17410	A1S_1915	rpiA	ribose-5-phosphate isomerase	4	4	0.000305519	0.000360318	0.238005	0.640332
V5VDC6	AUO97_RS18985	A1S_2171	rpsF	30S ribosomal protein S6	4	4	0.00231052	0.00140025	-0.722535	0.181575
V5VGK0	AUO97_RS10930	A1S_0747	nrdA	ribonucleoside-diphosphate reductase subunit alpha	4	4	0.000390634	0.000318088	-0.296395	0.765753
V5V8V8	AUO97_RS05805	A1S_3350	A7M79_16015	hypothetical protein	4	4	0.000137794	0.00090519	2.71571	0.983447
A0A0D5YD19	AUO97_RS04660	A1S_3129	astB	succinylarginine dihydrolase	4	4	0.000443456	0.000361552	-0.294589	0.534941
A0A098SCW0	AUO97_RS02810	A1S_2766	ppsC	oxidoreductase	4	4	0.000185886	0.000379894	1.03118	1.7578
A0A086I3M2	AUO97_RS07575	A1S_3430	clcD_1	dienelactone hydrolase family protein	4	4	0.000271529	0.000409454	0.592594	0.270475
V5VGZ9	AUO97_RS09110	A1S_0335	nusA	transcription termination/antitermination protein NusA	4	4	0.00051625	0.000433576	-0.251783	0.965177
V5V9J2	AUO97_RS04315	A1S_3063	rpmD	50S ribosomal protein L30	4	4	0.000616707	0.000566188	-0.123302	0.0906078
A0A1E3M6H0	AUO97_RS01355	A1S_2493	BGC29_03380	nitronate monooxygenase	4	4	0.000175429	0.000342856	0.966716	1.9921
A0A1E3M245; A0A1E3M5K4	AUO97_RS13400 ; AUO97_RS14810	A1S_1201		alkyl hydroperoxide reductase subunit F	4	4	0.000198691	0.000374186	0.913225	1.06034
A0A1E3MAZ2	AUO97_RS01705	A1S_2559	BGC29_00040	hypothetical protein	4	4	0.000531338	0.000419414	-0.341255	0.840024
A0A098SJI9	AUO97_RS09720	A1S_0457	dhfrIII	dihydrofolate reductase	4	4	0.000348962	0.000283153	-0.301489	0.490657
A0A077GP18	AUO97_RS15290	A1S_1545	surA	peptidylprolyl isomerase	4	4	0.000452219	0.000409482	-0.143223	0.359663
A0A1E3MBG5	AUO97_RS02695	A1S_2742	valS	valine--tRNA ligase	4	4	0.000285115	0.000344632	0.273512	0.404597
A0A0H4UN33	AUO97_RS01530	A1S_2526	nadB	L-aspartate oxidase	4	4	0.000417265	0.000336665	-0.309648	0.447407
A0A059ZHM9	AUO97_RS15300	A1S_1548	A7M79_10505	phosphotransferase	4	4	0.000436717	0.000464426	0.0887498	0.0711802
V5VDU0	AUO97_RS15900	A1S_1637	hup	HU family DNA-binding protein	4	4	0.000303322	0.000351249	0.211645	0.302177
A0A1E3M652	AUO97_RS01275	A1S_2475	BGC29_03300	NADP-dependent isocitrate dehydrogenase	4	4	0.000232818	0.000449537	0.949237	1.50749
A0A059ZGG1	AUO97_RS05030	A1S_3210	gltX	glutamate--tRNA ligase	4	4	0.000265935	0.000320289	0.268303	0.220265
A0A081GZB4			frmA_2		4	4	0.000213578	0.00039623	0.891571	1.21151
V5VDG9	AUO97_RS16000	A1S_1657	mbtK	N-acetyltransferase	4	4	0.000674696	0.000441532	-0.611718	1.02267
V5VBC5	AUO97_RS00995	A1S_2419	efp	elongation factor P	4	4	0.000490576	0.000358693	-0.451725	0.39982
A0A098SE84	AUO97_RS05645	A1S_3319	pdxH	pyridoxine/pyridoxamine 5'-phosphate oxidase	4	4	0.000337601	0.000448044	0.408323	0.791089
V5VGJ9	AUO97_RS10085	A1S_0532	orn	oligoribonuclease	4	4	0.000585034	0.000433163	-0.43361	0.668294
A0A098SH89	AUO97_RS04665	A1S_3130	astD	succinylglutamate-semialdehyde dehydrogenase	4	4	0.000906019	0.000502705	-0.849828	1.9844
A0A1E3M6A9	AUO97_RS00765	A1S_2370	hemE	uroporphyrinogen decarboxylase	4	4	0.000436861	0.000421338	-0.0521982	0.0775407
A0A1E3M4Q8	AUO97_RS10695	A1S_0705	BGC29_18360	ribulose-phosphate 3-epimerase	4	4	0.000495773	0.000498037	0.00657414	0.0100109
V5VHL3	AUO97_RS11495	A1S_0859	nadE	NAD+ synthase	4	4	0.000731954	0.000601511	-0.283163	0.40749
A0A1E3M8D4	AUO97_RS12420	A1S_1039	A7M79_12330	Xaa-Pro aminopeptidase	4	4	0.000349154	0.000425187	0.284236	0.344664
V5VHU8	AUO97_RS10970	A1S_0755	nuoE	NADH-quinone oxidoreductase subunit NuoE	4	4	0.00034113	0.000352673	0.0480124	0.0427608
V5VDE9	AUO97_RS15810	A1S_1617	rpsT	30S ribosomal protein S20	4	4	0.000669088	0.00042652	-0.649582	0.617553
V5VGK1	AUO97_RS13330	A1S_1186	clpB	ATP-dependent chaperone ClpB	4	4	0.000382937	0.000401813	0.0694145	0.0633191
V5VDQ7	AUO97_RS15360	A1S_1560	ycfH	YchF/TatD family DNA exonuclease	4	4	0.0004856	0.000504513	0.0551224	0.0845085
A0A1E3M9J8	AUO97_RS04690	A1S_3136	BGC29_10685	hypothetical protein	4	4	0.000606102	0.000406445	-0.576501	0.797582
V5VHZ7	AUO97_RS06430	A1S_0154	atpG	ATP synthase subunit gamma	4	4	0.000741086	0.000587799	-0.334317	1.44064
V5V9I1	AUO97_RS04365	A1S_3073	rpmC	50S ribosomal protein L29	4	4	0.000784566	0.000613601	-0.354593	0.50582
A0A1E3MBQ6	AUO97_RS03205	A1S_2842	BGC29_01515	acetyl-CoA C-acyltransferase	4	4	0.000510964	0.000474767	-0.106004	0.263279
A0A1E3M6U1	AUO97_RS13360	A1S_1191	A7M79_15135	hypothetical protein	4	4	0.000710126	0.000721594	0.0231131	0.0425507
V5VCI7	AUO97_RS17495	A1S_1929	A7M79_14545	oxidoreductase	4	4	0.00030184	0.000586926	0.959394	1.82664
A0A059ZTE3	AUO97_RS13275	A1S_1176	alaS	alanine--tRNA ligase	4	4	0.000355927	0.000425163	0.256434	0.340423
A0A1E3MA25	AUO97_RS05740	A1S_3337	gshB	glutathione synthase	4	4	0.000484028	0.000561886	0.215185	0.930859
V5VBH1	AUO97_RS00740	A1S_2366	folE	GTP cyclohydrolase I FolE	4	4	0.000632309	0.000481355	-0.393529	0.914288
A0A059ZP15	AUO97_RS10140	A1S_0543	ilvI	acetolactate synthase 3 large subunit	4	4	0.000279861	0.000468714	0.743998	1.0776
A0A1E3M417	AUO97_RS07105	A1S_0020	ileS	isoleucine--tRNA ligase	4	4	0.000269292	0.00162347	2.59184	0.824218
A0A1E3M3Z9	AUO97_RS11020	A1S_0765	upp	uracil phosphoribosyltransferase	4	4	0.000483199	0.000537596	0.153904	0.313945
A0A1E3M7T2	AUO97_RS09875		BGC29_14895	NADP-dependent glyceraldehyde-3-phosphate dehydrogenase	4	4	0.00046466	0.000539675	0.215916	0.435388
A0A1E3M7N6	AUO97_RS09895	A1S_0492	nagZ	beta-N-acetylhexosaminidase	4	4	0.000570738	0.000562914	-0.0199133	0.0266321
A0A1E3M6Q2	AUO97_RS17020	A1S_1833	A7M79_12900	alpha/beta hydrolase	4	4	0.000148673	0.000647196	2.12206	1.31679
A0A059ZFC5	AUO97_RS11425	A1S_0845	coaD	phosphopantetheine adenylyltransferase	4	4	0.000471404	0.000560833	0.250607	0.258643
V5VAR4	AUO97_RS02050	A1S_2628	etfB	electron transfer flavoprotein subunit beta/FixA family protein	4	4	0.000606692	0.000884247	0.543485	1.09025
V5VGF8	AUO97_RS13430	A1S_1208	fabH	beta-ketoacyl-ACP synthase III	4	4	0.000679917	0.000577271	-0.23611	2.80299
A0A081GYZ9	AUO97_RS16045	A1S_1664	A7M79_10030	3-deoxy-7-phosphoheptulonate synthase	4	4	0.000118582	0.00052182	2.13767	2.71421
A0A0D7R4R1	AUO97_RS09525	A1S_0420	leuB	3-isopropylmalate dehydrogenase	4	4	0.00058205	0.0006308	0.116039	0.146948
A0A1E3M8J5	AUO97_RS12945	A1S_1137	A7M79_07130	adenosine deaminase	4	4	0.00068055	0.000652989	-0.0596435	0.0684543
A0A059ZUZ0	AUO97_RS15100	A1S_1511	bioB	biotin synthase	4	4	0.000828825	0.000703026	-0.237488	1.02274
V5VA41	AUO97_RS03300	A1S_2863	ahpC_1	peroxiredoxin	4	4	0.000284831	0.000684603	1.26516	3.98849
A0A1E3M2Y8	AUO97_RS15400	A1S_1568	A7M79_10405	enoyl-CoA hydratase/isomerase family protein	4	4	0.000670157	0.000549216	-0.287124	0.331338
V5VC29	AUO97_RS17785	A1S_1980	argF	ornithine carbamoyltransferase	4	4	0.000698773	0.000610051	-0.195893	0.330765
V5VA53	AUO97_RS03220	A1S_2845	ABUW_0644	DUF934 domain-containing protein	4	4	0.000370502	0.000696584	0.910818	1.29016
V5VBR0	AUO97_RS00230	A1S_2265	thiG	thiazole synthase	4	4	0.000459753	0.000561775	0.289132	0.674037
V5V9Y3	AUO97_RS02560	A1S_2706	rpoD	RNA polymerase sigma factor RpoD	4	4	0.000637693	0.000505312	-0.335688	0.383931
A0A1E3M9S4	AUO97_RS04940	A1S_3187	aroB	3-dehydroquinate synthase	4	4	0.000875241	0.000810478	-0.110907	0.164741
A0A059ZKH5	AUO97_RS05000	A1S_3203	murE	UDP-N-acetylmuramoyl-L-alanyl-D-glutamate--2, 6-diaminopimelate ligase	4	4	0.000643515	0.000568213	-0.179542	0.464211
A0A0Q1LLS3	AUO97_RS17535	A1S_1936	argD	aspartate aminotransferase family protein	4	4	0.000609472	0.000643274	0.0778722	0.239702
V5VE81	AUO97_RS14885	A1S_1475	purT	phosphoribosylglycinamide formyltransferase 2	4	4	0.000597902	0.000683244	0.192491	0.294826
A0A1E3MCJ3	AUO97_RS05450	A1S_3280	gabD	NAD-dependent succinate-semialdehyde dehydrogenase	4	4	0.000276885	0.000598836	1.11287	3.4154
A0A059ZR53; V5V9W2	AUO97_RS04560 ; AUO97_RS03415 ; AUO97_RS03410	A1S_2886 ; A1S_2887 ; A1S_3111		acyl-coA dehydrogenase	4	4	0.000450917	0.000702754	0.640158	0.661089
V5V9H7	AUO97_RS04390	A1S_3077	rplB	50S ribosomal protein L2	4	4	0.00210761	0.00184516	-0.191861	0.0463416
V5VAB5	AUO97_RS02855	A1S_2775	cysH	phosphoadenylyl-sulfate reductase	4	4	0.000520937	0.000610469	0.228808	0.639655
V5V9P3	AUO97_RS04325	A1S_3065	rplR	50S ribosomal protein L18	4	4	0.00148753	0.00108288	-0.458055	0.1356
V5VCK2	AUO97_RS17415	A1S_1916	ilvA	threonine ammonia-lyase, biosynthetic	4	4	0.000664959	0.000683873	0.0404644	0.159135
A0A059ZJ34	AUO97_RS07510	A1S_3442	dapB	4-hydroxy-tetrahydrodipicolinate reductase	4	4	0.000712971	0.000767435	0.1062	0.112976
A0A077GII7	AUO97_RS02040	A1S_2626	gyrA	DNA gyrase subunit A	4	4	0.000470151	0.00071811	0.611081	2.03038
V5V948	AUO97_RS04360	A1S_3072	rpsQ	30S ribosomal protein S17	4	4	0.00155981	0.000906447	-0.783078	1.01839
V5VDL9	AUO97_RS15880	A1S_1632	iscS	IscS subfamily cysteine desulfurase	4	4	0.000642222	0.000749284	0.22244	0.481178
V5VGQ6	AUO97_RS10305	A1S_0575	cysM	cysteine synthase CysM	4	4	0.000748575	0.000712895	-0.070456	0.0869515
V5VBC2	AUO97_RS00545	A1S_2323	rpsB	30S ribosomal protein S2	4	4	0.000630361	0.000944816	0.583855	0.474959
A0A1A5UUC6	AUO97_RS00205	A1S_2261	cspG_2	cold-shock protein	4	4	0.000627163	0.000629266	0.00482987	0.00356548
V5VB46	AUO97_RS04320	A1S_3064	rpsE	30S ribosomal protein S5	4	4	0.00120283	0.00104787	-0.19898	0.072934
A0A1E3M9R5	AUO97_RS04890	A1S_3175	bfrB	bacterioferritin	4	4	0.000234104	0.000651358	1.4763	3.0344
A0A059ZKV9	AUO97_RS17395	A1S_1913	argC	N-acetyl-gamma-glutamyl-phosphate reductase	4	4	0.000747197	0.000875417	0.22848	0.687427
A0A1E3M522	AUO97_RS07270	A1S_2972	BGC29_18670	guanine deaminase	4	4	0.000748975	0.000850619	0.183596	0.370606
V5VAD3	AUO97_RS02510	A1S_2714	sdhB	succinate dehydrogenase iron-sulfur subunit	4	4	0.000755977	0.000798387	0.0787451	0.13966
A0A1E3MBN9	AUO97_RS03195	A1S_2840	BGC29_01505	membrane protein	4	4	0.00123388	0.00140199	0.184275	0.198814
V5VI39	AUO97_RS10610	A1S_0687	hisD	histidinol dehydrogenase	4	4	0.000596905	0.000771174	0.369555	1.12552
A0A1E3M9K5	AUO97_RS04675	A1S_3132	argD	aspartate aminotransferase family protein	4	4	0.000891739	0.000843251	-0.0806606	0.233401
V5VBZ8	AUO97_RS18990	A1S_2172	rpsR	30S ribosomal protein S18	4	4	0.00149696	0.000739224	-1.01795	2.88978
A0A1E3M7N4	AUO97_RS09780	A1S_0468	BGC29_14990	non-canonical purine NTP pyrophosphatase	4	4	0.000704601	0.000843834	0.260153	0.368225
A0A0D8GL28	AUO97_RS03450	A1S_2894	aspS	aspartate--tRNA ligase	4	4	0.000529819	0.00062333	0.234497	0.307425
A0A0Q1DQ33	AUO97_RS01025	A1S_2426	gloA	lactoylglutathione lyase	4	4	0.000636309	0.00107277	0.75354	0.998889
A0A1E3M4I1	AUO97_RS06305	A1S_0177	BGC29_19310	cysteine synthase A	4	4	0.000557055	0.000860948	0.628106	2.77549
A0A1E3MAU0	AUO97_RS11570	A1S_0875	A7M79_06745	thioredoxin-disulfide reductase	4	4	0.000744383	0.00084018	0.174653	0.297351
A0A059ZM17	AUO97_RS09085	A1S_0330	tpiA	triose-phosphate isomerase	4	4	0.00121672	0.00110638	-0.137147	0.349869
V5VHG0	AUO97_RS06420	A1S_0156	atpC	ATP synthase epsilon chain	4	4	0.00101294	0.000846694	-0.258631	0.313987
V5V9Q1	AUO97_RS04280	A1S_3056	rpoA	DNA-directed RNA polymerase subunit alpha	4	4	0.000987595	0.000892476	-0.146107	0.340952
A0A0Q2AMY9	AUO97_RS00290	A1S_2276	aroA	bifunctional prephenate dehydrogenase/3-phosphoshikimate 1-carboxyvinyltransferase	4	4	0.00116705	0.0011211	-0.0579517	0.190984
V5VF24	AUO97_RS12545	A1S_1066	pyrC_3	dihydroorotase	4	4	0.000967576	0.000999343	0.0466054	0.107772
A0A0Q2EFF7	AUO97_RS19065	A1S_2189	purD	phosphoribosylamine--glycine ligase	4	4	0.00119724	0.00108345	-0.144086	0.358175
V5V7W3	AUO97_RS07330	A1S_0002	dnaN	DNA polymerase III subunit beta	4	4	0.00091861	0.000718726	-0.354012	0.419849
A0A1E3M9Q8	AUO97_RS04925	A1S_3182	BGC29_10920	glutamate synthase subunit beta	4	4	0.000794856	0.000902143	0.182662	0.344623
A0A1E3M7K9	AUO97_RS09880	A1S_0489	proA	gamma-glutamyl-phosphate reductase	4	4	0.000407161	0.000685329	0.751196	0.590324
A0A1E3M210	AUO97_RS18675	A1S_2111	nfsB	oxygen-insensitive NAD(P)H nitroreductase	4	4	0.000576041	0.000781583	0.440228	0.778105
A0A0F4EGJ3	AUO97_RS09725	A1S_0458	thyA	thymidylate synthase	4	4	0.0008722	0.000908478	0.058792	0.165517
A0A059ZMY8	AUO97_RS07185	A1S_2959	grpE	nucleotide exchange factor GrpE	4	4	0.00132646	0.00117949	-0.169422	0.204504
A0A1E3MA66	AUO97_RS05760	A1S_3340	pyrE	orotate phosphoribosyltransferase	4	4	0.000860263	0.000936784	0.122939	0.175235
V5VH61	AUO97_RS12255	A1S_1008	aceA	isocitrate lyase	4	4	0.000787312	0.00104794	0.412549	0.758913
V5VAG5	AUO97_RS02630	A1S_2731	rplU	50S ribosomal protein L21	4	4	0.00228531	0.00134198	-0.76803	0.421373
A0A1E3M2Y5	AUO97_RS14450	A1S_1386	A7M79_15215	catalase HPII	4	4	0.000200642	0.000931657	2.21518	1.95346
A0A077GI02	AUO97_RS01210	A1S_2464	hemL	glutamate-1-semialdehyde 2,1-aminomutase	4	4	0.000893866	0.001057	0.241841	0.665574
V5V8Q5	AUO97_RS07705	A1S_3405	hutH	histidine ammonia-lyase	4	4	0.00155609	0.00116333	-0.419663	0.980458
A0A0D7RWM6	AUO97_RS14875	A1S_1473	dapC	succinyldiaminopimelate transaminase	4	4	0.00111775	0.00103634	-0.109099	0.125737
A0A0E1JMR4	AUO97_RS12355	A1S_1027	ABUW_2868	META domain-containing protein	4	4	0.00126702	0.000996262	-0.346847	1.74394
A0A059ZFI4	AUO97_RS16390	A1S_1726	aspA	aspartate ammonia-lyase	4	4	0.000761696	0.000994684	0.385023	1.68852
A0A1E3M3H7	AUO97_RS16165	A1S_1683	metZ	O-succinylhomoserine sulfhydrylase	4	4	0.000798889	0.000799416	0.000950417	0.000757439
V5VIZ3	AUO97_RS08590	A1S_0227	pepA	cytosol aminopeptidase	4	4	0.00100412	0.000863972	-0.216869	0.160671
A0A0R0VXX6	AUO97_RS10600	A1S_0685	murA	UDP-N-acetylglucosamine 1-carboxyvinyltransferase	4	4	0.000986387	0.000944889	-0.0620084	0.0978085
A0A059ZMZ4	AUO97_RS13635	A1S_1235	cysS	cysteine--tRNA ligase	4	4	0.00123053	0.00107753	-0.191552	0.320613
A0A1E3MA01	AUO97_RS05685	A1S_3327	BGC29_11675	hypothetical protein	4	4	0.000976922	0.00106307	0.121924	0.330234
V5VAT0	AUO97_RS02045	A1S_2627	etfA	electron transfer flavoprotein subunit alpha	4	4	0.000807635	0.00120563	0.578008	3.26017
A0A1E3M3W0	AUO97_RS06495	A1S_0140	maeA	NAD-dependent malic enzyme	4	4	0.0010779	0.00157868	0.550505	1.01484
V5VC30	AUO97_RS02135	A1S_2644	drgA	nitroreductase family protein	4	4	0.00039121	0.00124837	1.67403	2.86723
V5V9N8	AUO97_RS04355	A1S_3071	rplN	50S ribosomal protein L14	4	4	0.00168643	0.00121211	-0.476451	0.194129
V5VAW7	AUO97_RS00540	A1S_2322	tsf	elongation factor Ts	4	4	0.00248533	0.00192406	-0.369281	0.179463
A0A059ZJ19	AUO97_RS10975	A1S_0756	nuoF	NADH-quinone oxidoreductase subunit F	4	4	0.00127437	0.00130823	0.0378326	0.0474066
A0A1E3M6P1	AUO97_RS13305	A1S_1181	A7M79_15080	NADP(H)-dependent aldo-keto reductase	4	4	0.000465046	0.00136517	1.55364	2.23404
A0A1E3MEL8	AUO97_RS01895	A1S_2596	fbp	fructose-bisphosphatase class I	4	4	0.00169727	0.00124492	-0.447162	1.96853
V5VGY1	AUO97_RS10350	A1S_0586	panB	3-methyl-2-oxobutanoate hydroxymethyltransferase	4	4	0.00107205	0.0013965	0.381438	0.636664
V5VGM8	AUO97_RS10470	A1S_0606	trxA	thioredoxin	4	4	0.00124847	0.00143391	0.199789	0.261638
V5V9J7	AUO97_RS04290	A1S_3058	rpsK	30S ribosomal protein S11	4	4	0.00207399	0.00161118	-0.364287	1.2145
A0A0D7SA90	AUO97_RS12220	A1S_1001	cysN	sulfate adenylyltransferase subunit CysN	4	4	0.00137752	0.00113905	-0.274236	0.452167
V5V8X3	AUO97_RS05725	A1S_3334	ddl	D-alanine--D-alanine ligase	4	4	0.00113987	0.00109852	-0.0533079	0.0908921
A0A1E3MAB1	AUO97_RS07450	A1S_3455	ilvD	dihydroxy-acid dehydratase	4	4	0.00136768	0.0016158	0.240519	0.449483
A0A059ZND2	AUO97_RS02400	A1S_2686	carA	carbamoyl-phosphate synthase small subunit	4	4	0.00156202	0.00142532	-0.132126	0.219086
V5V9M1	AUO97_RS04150	A1S_3035	xpt	xanthine phosphoribosyltransferase	4	4	0.0019251	0.00142774	-0.431199	1.64896
V5V9X1	AUO97_RS02610	A1S_2726	serS	serine--tRNA ligase	4	4	0.00113147	0.00143085	0.338674	0.3509
R4L7L5	AUO97_RS17950	A1S_2010	accB	acetyl-CoA carboxylase biotin carboxyl carrier protein	4	4	0.00133484	0.00131023	-0.026839	0.0562777
V5VGP5	AUO97_RS10355	A1S_0587	panC	pantoate--beta-alanine ligase	4	4	0.000954028	0.00115732	0.278683	0.479346
V5VIV0	AUO97_RS08860	A1S_0285	rplJ	50S ribosomal protein L10	4	4	0.00149006	0.00134729	-0.145316	0.596272
V5V9B5	AUO97_RS04805	A1S_3161	rplS	50S ribosomal protein L19	4	4	0.00276195	0.00194339	-0.507112	0.507931
A0A1E3M8C8	AUO97_RS08965	A1S_0305	fadA	acetyl-CoA C-acyltransferase FadA	4	4	0.000933904	0.00157097	0.750307	1.46062
V5VGT0	AUO97_RS09570	A1S_0427	asd	aspartate-semialdehyde dehydrogenase	4	4	0.00141885	0.00132686	-0.0967048	0.203577
V5VBX3	AUO97_RS02540	A1S_2708	yibN_2	rhodanese domain-containing protein	4	4	0.000719795	0.00120691	0.745663	1.22332
V5VH51	AUO97_RS08850	A1S_0283	rplK	50S ribosomal protein L11	4	4	0.00209795	0.00155176	-0.435071	2.72082
V5VC33	AUO97_RS17760	A1S_1975	pyrH	UMP kinase	4	4	0.00168882	0.0016625	-0.0226652	0.0225642
A0A098SDR5	AUO97_RS06490	A1S_0141	yfeX_1	peroxidase	4	4	0.00145028	0.0020236	0.480594	1.45145
A0A1E3M401	AUO97_RS06935	A1S_0055	BGC29_04245	DegT/DnrJ/EryC1/StrS family aminotransferase	4	4	0.00156684	0.00151298	-0.0504606	0.109425
A0A1E3MAP0	AUO97_RS11850	A1S_0927	betB	betaine-aldehyde dehydrogenase	4	4	0.00173178	0.0015684	-0.142959	0.292476
A0A1E3M9H5	AUO97_RS04760	A1S_3151	BGC29_10755	FAD-binding oxidoreductase	4	4	0.00128513	0.00151399	0.236444	0.546434
V5VGI2	AUO97_RS13355	A1S_1190	pyrB	aspartate carbamoyltransferase	4	4	0.00141928	0.00141978	0.000515605	0.000833222
V5VA57	AUO97_RS03225	A1S_2846	sir	nitrite/sulfite reductase	4	4	0.00094004	0.00148497	0.65964	2.86257
V5VAU8	AUO97_RS00635	A1S_2343	sodB	superoxide dismutase	4	4	0.00150799	0.00248304	0.719482	0.414435
V5V8Q6	AUO97_RS07785	A1S_3389	ribH	6,7-dimethyl-8-ribityllumazine synthase	4	4	0.00149505	0.00155382	0.0556279	0.0860424
A0A1E3M507	AUO97_RS07215	A1S_2963	purK	5-(carboxyamino)imidazole ribonucleotide synthase	4	4	0.00171497	0.0015517	-0.144332	0.181803
A0A0D7R8B4	AUO97_RS08915		htpG	molecular chaperone HtpG	4	4	0.00204774	0.00179123	-0.193082	0.495878
V5VBX8	AUO97_RS02515	A1S_2713	sdhA_2	succinate dehydrogenase flavoprotein subunit	4	4	0.00223641	0.00217549	-0.0398403	0.0587147
A0A086HYS2	AUO97_RS07390	A1S_0014	tyrS	tyrosine--tRNA ligase	4	4	0.00146635	0.0017392	0.246193	0.381084
V5VDS0	AUO97_RS15285	A1S_1544	fbaA	fructose-bisphosphate aldolase class II	4	4	0.00108036	0.00141627	0.390577	0.317525
V5VDQ4	AUO97_RS15150	A1S_1519	metK	S-adenosylmethionine synthase	4	4	0.00143338	0.00146587	0.0323313	0.0379512
V5VB68	AUO97_RS01290	A1S_2478	A7M90_10150	serine protease	4	4	0.00141709	0.00159331	0.169089	0.267265
V5VBK8	AUO97_RS00385	A1S_2293	fpr_1	ferredoxin--NADP reductase	4	4	0.00140406	0.00215562	0.6185	1.60487
V5VI29	AUO97_RS07275	A1S_2974	hpt	hypoxanthine phosphoribosyltransferase	4	4	0.00198468	0.00170929	-0.215512	0.542247
V5VES9	AUO97_RS12970	A1S_1142	lysC	aspartate kinase	4	4	0.00134612	0.00198802	0.562521	1.16902
A0A1E3MBW5	AUO97_RS03820	A1S_3858	BGC29_02120	hypothetical protein	4	4	0.00255282	0.00204929	-0.31697	0.813938
A0A0E1JI29	AUO97_RS05650	A1S_3320	glmM	phosphoglucosamine mutase	4	4	0.0014697	0.00153811	0.0656335	0.0776609
V5V9I8	AUO97_RS04595	A1S_3118	glyQ	glycine--tRNA ligase subunit alpha	4	4	0.00186054	0.00167174	-0.154371	0.265502
A0A1E3M7N8	AUO97_RS09480	A1S_0412	katG	catalase/hydroperoxidase HPI(I)	4	4	0.000766442	0.00216551	1.49846	1.66731
V5VHB0	AUO97_RS08735	A1S_0259	argH	argininosuccinate lyase	4	4	0.00160757	0.00172596	0.102521	0.162675
V5VHH3	AUO97_RS09225	A1S_0360	rpsO	30S ribosomal protein S15	4	4	0.00217293	0.00166844	-0.381139	0.489885
V5VJC1	AUO97_RS06845	A1S_0071	tyrB	aspartate/tyrosine/aromatic aminotransferase	4	4	0.00246243	0.00192319	-0.356578	0.90506
V5VFN0	AUO97_RS12335	A1S_1023	adk	adenylate kinase	4	4	0.00165148	0.00199364	0.271652	0.569229
A0A1E3M7F7	AUO97_RS10220	A1S_0558	BGC29_14560	aconitate hydratase AcnA	4	4	0.00025827	0.00173725	2.74985	2.1698
V5V952	AUO97_RS04335	A1S_3067	rpsH	30S ribosomal protein S8	4	4	0.00343982	0.00233503	-0.558892	0.880623
V5V9M8	AUO97_RS04405	A1S_3080	rplC	50S ribosomal protein L3	4	4	0.00501203	0.00344728	-0.539936	0.297017
B4YSY3	AUO97_RS08635	A1S_0238	thrC	threonine synthase	4	4	0.00216807	0.00228216	0.0739863	0.136521
V5VH09	AUO97_RS09050	A1S_0323	ppnP	hypothetical protein	4	4	0.00187803	0.00226826	0.272368	1.27463
A0A098SGG9	AUO97_RS10980	A1S_0757	nuoG	NADH-quinone oxidoreductase subunit NuoG	4	4	0.00191726	0.00201219	0.069717	0.140854
A0A059ZR53	AUO97_RS03415	A1S_2887	mmgC_1	acyl-CoA dehydrogenase	4	4	0.00101249	0.00200401	0.984979	2.7678
A0A1E3M683	AUO97_RS19060	A1S_2187	purH	bifunctional phosphoribosylaminoimidazolecarboxamide formyltransferase/IMP cyclohydrolase PurH	4	4	0.00273876	0.00264037	-0.0527828	0.11953
V5VCD9	AUO97_RS17755	A1S_1974	frr	ribosome-recycling factor	4	4	0.00237227	0.00237306	0.000479708	0.00128204
V5VHZ2	AUO97_RS06405	A1S_0159	A7M90_08530	glutathione peroxidase	4	4	0.00095749	0.00168115	0.812123	0.691005
V5V940	AUO97_RS04410	A1S_3081	rpsJ	30S ribosomal protein S10	4	4	0.00179599	0.00185297	0.0450663	0.0175607
V5RAW2	AUO97_RS06870	A1S_0066	pgm	phosphomannomutase/phosphoglucomutase	4	4	0.00241737	0.00232485	-0.0562973	0.0994103
A0A086I3X4	AUO97_RS01150	A1S_2453	ddc	aspartate aminotransferase family protein	4	4	0.00253825	0.00212285	-0.257836	0.794083
A0A059ZRX9	AUO97_RS15725	A1S_1601	glcB	malate synthase G	4	4	0.00235864	0.00248466	0.0750955	0.259516
A0A077GBU6	AUO97_RS04930	A1S_3185	gltB	glutamate synthase large subunit	4	4	0.00145034	0.00174127	0.263743	0.488911
A0A081H219	AUO97_RS02330	A1S_2674	folD	bifunctional methylenetetrahydrofolate dehydrogenase/methenyltetrahydrofolate cyclohydrolase	4	4	0.00174645	0.00226505	0.375121	0.928047
V5VC85	AUO97_RS01995	A1S_2617	serC	3-phosphoserine/phosphohydroxythreonine aminotransferase	4	4	0.0018597	0.00182062	-0.0306439	0.0380739
V5VB35	AUO97_RS04370	A1S_3074	rplP	50S ribosomal protein L16	4	4	0.00306652	0.00256088	-0.25996	0.651941
N0A217	AUO97_RS03505	A1S_2904	ilvE	branched-chain amino acid transaminase	4	4	0.00189363	0.00241461	0.350636	1.47081
A0A1E3M964	AUO97_RS17955	A1S_2011	BGC29_12635	acetyl-CoA carboxylase biotin carboxylase subunit	4	4	0.00159042	0.00233365	0.553179	1.98755
V5V8P1	AUO97_RS07700	A1S_3407	hutU	urocanate hydratase	4	4	0.0023067	0.00221365	-0.0594092	0.120315
A0A1E3M526	AUO97_RS10865	A1S_0737	BGC29_18525	methionine synthase	4	4	0.0019965	0.00205303	0.0402857	0.0423692
V5VIC4	AUO97_RS09920	A1S_0498	ndk	nucleoside-diphosphate kinase	4	4	0.00599826	0.0054046	-0.150355	0.0577662
A0A1E3MBI8	AUO97_RS03130	A1S_2828	BGC29_01440	NADH:flavin oxidoreductase/NADH oxidase	4	4	0.00177219	0.00270334	0.609208	0.870309
A0A0D5YL92	AUO97_RS09855	A1S_0483	edd	phosphogluconate dehydratase	4	4	0.00328422	0.00271318	-0.275565	0.474961
V5V809	AUO97_RS07620	A1S_3423	dapA	4-hydroxy-tetrahydrodipicolinate synthase	4	4	0.00263088	0.00250804	-0.068987	0.137461
V5VAM1	AUO97_RS01155	A1S_2454	dat	diaminobutyrate--2-oxoglutarate transaminase	4	4	0.00243798	0.00249	0.0304625	0.0907089
V5VGN3	AUO97_RS09690	A1S_0451	purU	formyltetrahydrofolate deformylase	4	4	0.00129241	0.00232109	0.844741	1.80757
A0A1E3M885	AUO97_RS08870	A1S_0287	rpoB	DNA-directed RNA polymerase subunit beta	4	4	0.00292132	0.00258448	-0.176747	1.32248
A0A1E3M991	AUO97_RS17435	A1S_1920	A7M79_14605	peptidase M16	4	4	0.00217799	0.00245479	0.172603	0.337483
V5V9W2	AUO97_RS03410	A1S_2886	mmgC_2	acyl-CoA dehydrogenase	4	4	0.00124041	0.00248131	1.00029	2.09993
V5V9E8	AUO97_RS04820	A1S_3164	rpsP	30S ribosomal protein S16	4	4	0.00515676	0.00261175	-0.981444	1.72085
A0A059ZP56	AUO97_RS09860	A1S_0484	eda	2-dehydro-3-deoxy-phosphogluconate aldolase	4	4	0.00317907	0.00329387	0.0511781	0.0739894
A0A0H4UD95	AUO97_RS18425	A1S_2065	tal	transaldolase	4	4	0.00172158	0.00315496	0.873891	1.6531
A0A1E3M379	AUO97_RS15275	A1S_1543	pgk	phosphoglycerate kinase	4	4	0.00255724	0.00237334	-0.10767	0.16299
A0A1E3M9C9	AUO97_RS04600	A1S_3119	glyS	glycine--tRNA ligase subunit beta	4	4	0.00337038	0.00324493	-0.0547248	0.179814
V5V961	AUO97_RS04285	A1S_3057	rpsD	30S ribosomal protein S4	4	4	0.00908975	0.00544162	-0.740205	0.351802
V5VH92	AUO97_RS09230	A1S_0361	pnp	polyribonucleotide nucleotidyltransferase	4	4	0.00320247	0.0027782	-0.205033	1.11854
V5VH86	AUO97_RS08855	A1S_0284	rplA	50S ribosomal protein L1	4	4	0.00448457	0.00367458	-0.287391	0.273077
A0A0H4UJ69	AUO97_RS08605	A1S_0230	gpmI	2,3-bisphosphoglycerate-independent phosphoglycerate mutase	4	4	0.00291794	0.00295068	0.0160976	0.0444317
V5VGT4	AUO97_RS10125	A1S_0542	leuS	leucine--tRNA ligase	4	4	0.0033288	0.00319343	-0.0598969	0.126127
V5RCV3	AUO97_RS06890	A1S_0062	galU	UTP--glucose-1-phosphate uridylyltransferase	4	4	0.0030702	0.00283934	-0.112778	0.233924
A0A059ZDS7	AUO97_RS01090	A1S_2441	purB	adenylosuccinate lyase	4	4	0.00251223	0.00240545	-0.0626644	0.110087
V5V9P9	AUO97_RS03975	A1S_3000	rplM	50S ribosomal protein L13	4	4	0.00521743	0.0037923	-0.460265	0.311583
A0A0H4UG33	AUO97_RS10095	A1S_0534	fabI	enoyl-ACP reductase	4	4	0.00278489	0.00268456	-0.0529325	0.0795827
V5VGC9	AUO97_RS10420	A1S_0597	rplT	50S ribosomal protein L20	4	4	0.00351485	0.00296455	-0.245649	0.127049
A0A154DV90	AUO97_RS02285	A1S_2665	groS	molecular chaperone GroES	4	4	0.00388808	0.00354364	-0.133828	0.112648
V5VB52	AUO97_RS04295	A1S_3059	rpsM	30S ribosomal protein S13	4	4	0.00492434	0.00358985	-0.456008	0.494408
A0A1E3MA55	AUO97_RS09840	A1S_0480	BGC29_14930	fumarate hydratase	4	4	0.00345229	0.00368888	0.0956307	0.279598
V5VB30	AUO97_RS04395	A1S_3078	rplW	50S ribosomal protein L23	4	4	0.00545763	0.0040665	-0.424485	1.2943
A0A077GNW2	AUO97_RS04545	A1S_3108	hemF	oxygen-dependent coproporphyrinogen oxidase	4	4	0.00257174	0.00395975	0.622667	2.04977
A0A0M3FU75	AUO97_RS12555	A1S_1069	argG	argininosuccinate synthase	4	4	0.0044615	0.0033722	-0.403838	0.990829
A0A1E3M8X8	AUO97_RS01395	A1S_2501	BGC29_03420	glyceraldehyde-3-phosphate dehydrogenase	4	4	0.00381996	0.00378314	-0.0139718	0.0184405
A0A0Q1HQY9	AUO97_RS11350	A1S_0829	prs	ribose-phosphate pyrophosphokinase	4	4	0.0035023	0.00353561	0.0136572	0.0490843
V5VFN9	AUO97_RS11730	A1S_0906	hemB	porphobilinogen synthase	4	4	0.00209352	0.00395264	0.916884	2.77517
A0A1E3MBT3	AUO97_RS04225	A1S_3047	BGC29_10215	M3 family peptidase	4	4	0.00541614	0.00421865	-0.360483	0.626669
V5VGL2	AUO97_RS09815	A1S_0475	tig	trigger factor	4	4	0.00413166	0.00403389	-0.0345516	0.0525352
A0A077GKK9	AUO97_RS02490	A1S_2717	lpdA	dihydrolipoyl dehydrogenase	4	4	0.00532768	0.00475334	-0.164566	0.29131
V5VBJ2	AUO97_RS00455	A1S_2307	glyA2	serine hydroxymethyltransferase	4	4	0.00434779	0.00462381	0.088801	0.193438
V5VH15	AUO97_RS10150	A1S_0545	ilvC	ketol-acid reductoisomerase	4	4	0.00413583	0.0048655	0.234411	0.24093
A0A059ZN63	AUO97_RS03085	A1S_2819	proS	proline--tRNA ligase	4	4	0.00443498	0.00449839	0.0204828	0.0234061
V5V957	AUO97_RS04310	A1S_3062	rplO	50S ribosomal protein L15	4	4	0.00678422	0.00606109	-0.162606	0.240842
V5XVR9	AUO97_RS15155	A1S_1520	tkt	transketolase	4	4	0.00584623	0.00531727	-0.136821	0.365587
V5V9Q2	AUO97_RS04275	A1S_3055	rplQ	50S ribosomal protein L17	4	4	0.00517488	0.00430657	-0.264986	0.633839
V5VB96	AUO97_RS00680	A1S_2352	glnA	type I glutamate--ammonia ligase	4	4	0.00500819	0.00517538	0.0473746	0.117894
A0A059ZGT0	AUO97_RS08970		fadB	fatty acid oxidation complex subunit alpha FadB	4	4	0.00325502	0.0049027	0.590909	2.59169
V5V9N0	AUO97_RS04375	A1S_3075	rpsC	30S ribosomal protein S3	4	4	0.00206962	0.00516986	1.32076	3.40427
V5VB11	AUO97_RS01590	A1S_2539	dapD	2,3,4,5-tetrahydropyridine-2,6-dicarboxylate N-succinyltransferase	4	4	0.00482447	0.00454033	-0.0875745	0.151796
A0A059ZHD8	AUO97_RS08875	A1S_0288	rpoC	DNA-directed RNA polymerase subunit beta'	4	4	0.00480656	0.0043201	-0.15394	0.321416
A0A0X3QXR9	AUO97_RS04380	A1S_3076	rplV	50S ribosomal protein L22	4	4	0.00432676	0.00440538	0.0259819	0.0343144
A0A1E3M1Y8	AUO97_RS18585	A1S_2092	A7M79_18790	aminopeptidase N	4	4	0.00556141	0.00532483	-0.0627153	0.109795
N0ABY7	AUO97_RS06875	A1S_0065	gne1	UDP-glucose 4-epimerase GalE	4	4	0.00454878	0.00554742	0.286338	0.585418
A0A1E3MC42	AUO97_RS07760	A1S_3395	glmS	glutamine--fructose-6-phosphate transaminase (isomerizing)	4	4	0.0042451	0.00483718	0.188368	0.336249
V5VBA5	AUO97_RS03980	A1S_3001	rpsI	30S ribosomal protein S9	4	4	0.00728127	0.00544615	-0.418953	0.498178
V5V8J6	AUO97_RS07475	A1S_3449	ppc	phosphoenolpyruvate carboxylase	4	4	0.00317969	0.00574918	0.854471	1.38422
V5VFT6	AUO97_RS11515	A1S_0863	fabB_1	beta-ketoacyl-[acyl-carrier-protein] synthase II	4	4	0.00638987	0.00640667	0.00378687	0.00878004
V5VJ37	AUO97_RS06435	A1S_0153	atpA	ATP synthase subunit alpha	4	4	0.00762344	0.0067206	-0.181852	1.31168
A0A1E3M689	AUO97_RS01430	A1S_2508	BGC29_03455	pyridoxal phosphate-dependent aminotransferase	4	4	0.00755133	0.00675959	-0.159795	0.365475
V5VAJ2	AUO97_RS02495	A1S_2716	sucB	dihydrolipoyllysine-residue succinyltransferase	4	4	0.00769252	0.00782627	0.0248678	0.0590522
A0A059ZKD0	AUO97_RS00615	A1S_2338	maeB	NADP-dependent malic enzyme	4	4	0.00873086	0.00776599	-0.168955	0.547675
V5REA9	AUO97_RS06945	A1S_0053	dgaA	gfo/Idh/MocA family oxidoreductase	4	4	0.00715526	0.00650869	-0.136636	0.604247
V5VDL1	AUO97_RS15420	A1S_1572	rpsA	30S ribosomal protein S1	4	4	0.00755625	0.00847366	0.165314	0.907776
A0A1A5UJ33	AUO97_RS18995	A1S_2173	rplI	50S ribosomal protein L9	4	4	0.0111401	0.00881318	-0.338024	0.837336
A0A086I2J6	AUO97_RS00595	A1S_2334	ahcY	adenosylhomocysteinase	4	4	0.00795047	0.00786932	-0.0147996	0.0336838
V5V9G0	AUO97_RS04765	A1S_3152	serA	phosphoglycerate dehydrogenase	4	4	0.00500348	0.00761514	0.605939	1.90152
A0A081H230	AUO97_RS02405	A1S_2687	carB	carbamoyl-phosphate synthase large subunit	4	4	0.0111543	0.0093296	-0.257715	1.84217
V5VIH3	AUO97_RS07190	A1S_2960	dnaK	molecular chaperone DnaK	4	4	0.00991885	0.00905542	-0.131392	0.341939
V5VHQ6	AUO97_RS06425	A1S_0155	atpD	ATP synthase subunit beta	4	4	0.00986237	0.00835026	-0.240113	0.357819
V5VCM0	AUO97_RS17315	A1S_1898	eno	enolase	4	4	0.00877627	0.00848694	-0.0483633	0.114364
A0A1E3MB02	AUO97_RS01835	A1S_2585	purL	phosphoribosylformylglycinamidine synthase	4	4	0.00999363	0.00883987	-0.176984	0.374389
A0A0R1BBX7	AUO97_RS06540	A1S_0130	guaA	glutamine-hydrolyzing GMP synthase	4	4	0.00964569	0.00859236	-0.16683	0.312299
V5VC36	AUO97_RS18660	A1S_2109	ppiB	cyclophilin	4	4	0.00898694	0.0108189	0.267648	0.38392
A0A0Q1T6Y1	AUO97_RS13290	A1S_1179	purA	adenylosuccinate synthase	4	4	0.0118577	0.0112147	-0.0804273	0.095274
A0A081H5Y7	AUO97_RS11540	A1S_0279 ; A1S_0869	tufB_2	elongation factor Tu	4	4	0.0104035	0.00964616	-0.109041	0.43943
V5VCI0	AUO97_RS01285	A1S_2477	icd_2	NADP-dependent isocitrate dehydrogenase	4	4	0.0107892	0.0112355	0.0584818	0.232441
V5V9M5	AUO97_RS04400	A1S_3079	rplD	50S ribosomal protein L4	4	4	0.0132863	0.010522	-0.336524	0.75317
V5VG47	AUO97_RS11530	A1S_0867	rpsG	30S ribosomal protein S7	4	4	0.0196288	0.0120894	-0.699224	4.04883
V5VBF2	AUO97_RS18950	A1S_2164	ppsA	phosphoenolpyruvate synthase	4	4	0.0105373	0.0136049	0.368622	1.31543
V5VBJ4	AUO97_RS18765	A1S_2127	acnB	bifunctional aconitate hydratase 2/2-methylisocitrate dehydratase	4	4	0.00851757	0.0138651	0.702942	4.44489
A0A1E3MB39	AUO97_RS02300	A1S_2668	pckG	phosphoenolpyruvate carboxykinase	4	4	0.016421	0.0149953	-0.13103	0.264569
A0A0Q1DNT0	AUO97_RS02480	A1S_2719	sucD	succinate--CoA ligase subunit alpha	4	4	0.0197381	0.0202452	0.0366001	0.0280647
V5V9Y8	AUO97_RS02530	A1S_2710	gltA	type II citrate synthase	4	4	0.0173552	0.0182932	0.0759411	0.14491
A0A059ZD70	AUO97_RS04680	A1S_3134	gdhA_2	Glu/Leu/Phe/Val dehydrogenase	4	4	0.019848	0.0173806	-0.191522	0.421922
V5VB41	AUO97_RS04345	A1S_3069	rplE	50S ribosomal protein L5	4	4	0.0224796	0.0185249	-0.279153	0.481618
V5VB88	AUO97_RS04105	A1S_3025	mdh	malate dehydrogenase	4	4	0.0213526	0.0221311	0.0516596	0.322967
V5V9Z3	AUO97_RS02500	A1S_2715	sucA	2-oxoglutarate dehydrogenase E1 component	4	4	0.0167731	0.0201096	0.261734	2.13542
V5V8S6	AUO97_RS05690	A1S_3328	aceE	pyruvate dehydrogenase (acetyl-transferring), homodimeric type	4	4	0.0200327	0.0203439	0.0222418	0.0994009
V5VHN5	AUO97_RS08865	A1S_0286	rplL	50S ribosomal protein L7/L12	4	4	0.0335756	0.0257236	-0.384318	1.58003
V5VAH2	AUO97_RS02280	A1S_2664	cpn60	molecular chaperone GroEL	4	4	0.029596	0.0273692	-0.11285	0.134781
V5VBY1	AUO97_RS02485	A1S_2718	sucC	succinyl-CoA ligase subunit beta	4	4	0.035589	0.0371244	0.0609348	0.159162
V5VEN5	AUO97_RS13420	A1S_1205	ahpC_2	peroxiredoxin	4	4	0.0199738	0.0336967	0.7545	2.04986
V5VFS5	AUO97_RS11535	A1S_0868	fusA	elongation factor G	4	4	0.036635	0.0347771	-0.0750842	0.375271
A0A059ZU64	AUO97_RS09980	A1S_0510	acpP	acyl carrier protein	4	3	1.62665e-05	7.13593e-06	-1.18873	0.252322
V5VI72	AUO97_RS10370	A1S_0590	A7M79_05265	DUF615 domain-containing protein	4	3	4.24614e-06	2.40464e-06	-0.82033	0.662771
A0A1E3M758	AUO97_RS16940	A1S_1817	A7M79_12820	acyl-CoA dehydrogenase	4	3	2.96687e-06	5.84462e-06	0.978168	0.480406
A0A1E3M3Z8	AUO97_RS06915	A1S_3482	BGC29_04265	glycosyltransferase family 1 protein	4	3	4.53826e-05	1.18497e-05	-1.93728	1.89329
Q2FD95	AUO97_RS02655	A1S_2735	adeI	AdeA/AdeI family multidrug efflux RND transporter periplasmic adaptor subunit	4	3	4.6901e-05	3.39285e-05	-0.46712	0.373376
V5V966	AUO97_RS04260	A1S_3052	cptB	succinate dehydrogenase assembly factor 2	4	3	0.000101968	8.60459e-05	-0.244942	0.123798
A0A1E3MDJ8	AUO97_RS01880	A1S_2594	tolB	Tol-Pal system beta propeller repeat protein TolB	4	3	9.73452e-07	7.11804e-07	-0.451629	0.187598
A0A0D5YKH6	AUO97_RS11200	A1S_0798	zipA	cell division protein ZipA	4	3	5.55072e-06	4.78639e-06	-0.213737	0.089828
V5VIQ8	AUO97_RS09120	A1S_0338	rbfA	ribosome-binding factor A	4	3	9.71947e-05	2.54853e-05	-1.93121	1.02099
V5V8Z6	AUO97_RS05630	A1S_3316	prfB	peptide chain release factor 2	4	3	1.78059e-05	3.87347e-06	-2.20066	0.769759
A0A1E3MC38	AUO97_RS01945	A1S_2606	purN	phosphoribosylglycinamide formyltransferase	4	3	5.72501e-05	1.92059e-05	-1.57572	1.468
V5V9K5	AUO97_RS04500	A1S_3099	mlaB	STAS domain-containing protein	4	3	1.49158e-05	7.07774e-06	-1.07548	1.05589
A0A1E3M679	AUO97_RS01380	A1S_2498	obg	GTPase ObgE	4	3	1.37117e-05	1.05445e-05	-0.378914	0.297039
A0A1E3MBP7	AUO97_RS03155	A1S_2833	B4R90_13435	gamma-glutamylcyclotransferase	4	3	1.46644e-05	1.74788e-05	0.253286	0.139268
A0A1E3M984	AUO97_RS17730	A1S_1969	bamA	outer membrane protein assembly factor BamA	4	3	1.89252e-05	8.21286e-06	-1.20435	0.965112
A0A0H4UKI1	AUO97_RS18775	A1S_2129	A7M79_18970	hypothetical protein	4	3	1.61695e-05	1.04402e-05	-0.631123	0.471459
H6VX66	AUO97_RS06095	A1S_0015	BGC29_19375	hypothetical protein	4	3	1.05535e-05	1.13158e-05	0.100621	0.0635283
V5VGY4	AUO97_RS09185	A1S_0350	ubiE	bifunctional demethylmenaquinone methyltransferase/2-methoxy-6-polyprenyl-1,4-benzoquinol methylase UbiE	4	3	1.319e-05	1.91197e-05	0.535609	0.243625
V5VHI8	AUO97_RS06365	A1S_0168	def_1	peptide deformylase	4	3	1.64822e-05	1.31921e-05	-0.321238	0.20624
A0A1E3M178	AUO97_RS11095	A1S_0778	metG	methionine--tRNA ligase	4	3	1.22378e-05	1.00475e-05	-0.284516	0.118389
A0A0B9XB88	AUO97_RS08660	A1S_0243	feoB	ferrous iron transporter B	4	3	3.24374e-05	1.33439e-05	-1.28148	1.59513
V5VA62	AUO97_RS02890	A1S_2782	gatC	Asp-tRNA(Asn)/Glu-tRNA(Gln) amidotransferase subunit GatC	4	3	5.2288e-05	3.42954e-05	-0.608462	0.437741
A0A1E3M7F2	AUO97_RS10270	A1S_0568	BGC29_14510	NAD(P) transhydrogenase subunit beta	4	3	5.18623e-05	2.21471e-05	-1.22757	1.86793
A0A1E3M344		A1S_1638	A7M79_10165		4	3	1.2087e-05	2.70809e-05	1.16383	0.664203
A0A1E3M1M5	AUO97_RS11235	A1S_0806	bioA	adenosylmethionine--8-amino-7-oxononanoate transaminase	4	3	4.87303e-05	2.85876e-05	-0.769432	0.489908
V5VHQ9	AUO97_RS11170		ffh	signal recognition particle protein	4	3	2.91619e-05	3.17948e-05	0.124703	0.0635769
A0A1E3M5K0	AUO97_RS08365	A1S_3520	BGC29_17940	hypothetical protein	4	3	1.25537e-05	2.84043e-05	1.178	0.648248
A0A081GT81	AUO97_RS04115	A1S_3027	A7M90_15175	lytic transglycosylase	4	3	1.63984e-05	3.14701e-05	0.940426	0.653517
A0A1E3M7S3	AUO97_RS09370	A1S_0390	BGC29_15395	hypothetical protein	4	3	9.38522e-05	5.95689e-05	-0.655831	0.319093
V5VG30	AUO97_RS10960	A1S_0753	nuoB	NADH-quinone oxidoreductase subunit B	4	3	3.4286e-05	2.70348e-05	-0.342801	0.146594
A0A1E3M7I1	AUO97_RS09805	A1S_0473	BGC29_14965	PKHD-type hydroxylase	4	3	4.22758e-05	3.77826e-05	-0.162108	0.0610902
V5VGU3	AUO97_RS10075	A1S_0530	yibN_1	rhodanese-like domain-containing protein	4	3	5.659e-05	3.74115e-05	-0.597065	0.325539
V5VGT3	AUO97_RS09455	A1S_0407	ABUW_3474	YafY family transcriptional regulator	4	3	9.09187e-05	8.25779e-05	-0.138822	0.0723533
V5VD39	AUO97_RS16200	A1S_1688	ycgL	YcgL domain-containing protein	4	2	1.86582e-05	8.538e-06	-1.12784	0.673409
A0A1E3M9J6	AUO97_RS04120	A1S_3029	miaB	tRNA (N6-isopentenyl adenosine(37)-C2)-methylthiotransferase MiaB	4	2	1.62783e-05	4.6225e-06	-1.81621	1.21984
V5V915	AUO97_RS04525	A1S_3104	deaD	DEAD/DEAH box helicase	4	2	1.01598e-05	3.89474e-06	-1.38327	1.0419
V5VBQ0	AUO97_RS02945	A1S_2793	alsT	alanine:cation symporter family protein	4	2	1.62264e-05	7.76681e-06	-1.06295	0.527911
A0A0E1FM87	AUO97_RS09810	A1S_0474	bfrD_1	TonB-dependent siderophore receptor	4	1	2.01323e-05	1.88008e-06	-3.42065	2.20449
A0A1E3M5B1	AUO97_RS08390	A1S_3514	BGC29_17965	hypothetical protein	4	1	4.75355e-05	7.97089e-06	-2.57619	2.12949
A0A1E3MA82	AUO97_RS07695	A1S_3408	BGC29_12095	hypothetical protein	4	1	5.99351e-06	1.7456e-06	-1.77967	0.87731
A0A1E3M2M9	AUO97_RS13900	A1S_1279	A7M79_13720	flavodoxin	4	1	3.35895e-06	1.38701e-06	-1.27603	0.510983
A0A1E3MAK2		A1S_3465	BGC29_09980		4	1	2.66565e-05	3.74017e-06	-2.83331	2.11338
A0A059ZGE9			dhbB_1		4	0	1.52481e-05	#DIV/0!	#DIV/0!	-
a NCBI and BioCyc database locus tags
b KEGG database locus tags

## Sheet: Table S1D Protein S-sulfuration
Table S1D. Composite list of proteins identified as S-sulfurated in WT and WT+Na2S conditions
Cys Peptide	Cys#	UniProtID	Locus Taga	Locus Tagb	Gene Name	Function	SSH peptide WT	SSH peptide WT+Na2S	σR	SSH Peptide (WT+Na2S/WT)c	Protein Abundance (WT+Na2S/WT)d	log2_Change in SSH peptide normalized to protein abundance (WT+Na2S/WT)
VMRTGVSVLGCLTPEHEDHNE	C115	A0A0D7TAV0	AUO97_RS06830	A1S_0074	prpC	2-methylcitrate synthase	0	3.54612e+08	1	354.612	0.34452	10.0074
LNAKTHRYGVCNAMETLLVDE	C260	A0A1E3M7K9	AUO97_RS09880	A1S_0489	proA	gamma-glutamyl-phosphate reductase	0	833385013	1	833.385	1.23081	9.40323
ASRLAEAETLCTAVGARLTPL	C32	A0A086HX38	AUO97_RS06470	A1S_0145	zur	Fur family transcriptional regulator	0	4.72914e+08	1	472.914	0.987829	8.9031
IRMKVPEEGVCKFNDLLRGEV	C163	A0A059ZGG1	AUO97_RS05030	A1S_3210	gltX	glutamate--tRNA ligase	0	5.55089e+08	1	555.089	1.49723	8.53428
QDQGIQYIVECGPGTVLSNLA	C285	A0A077GD21	AUO97_RS11290	A1S_0817	fabD	[acyl-carrier-protein] S-malonyltransferase	0	284216008	1	284.216	1.29125	7.78208
AGRTPNPDILCNKEIKFRAFL	C99	A0A081H1H1	AUO97_RS01080	A1S_2439	mnmA	tRNA 2-thiouridine(34) synthase MnmA	0	282115934	1	282.116	1.60088	7.46128
LASAAYDQGRCAGANMSGEDA	C336	V5VCW4	AUO97_RS00570	A1S_2328	sthA	Si-specific NAD(P)(+) transhydrogenase	0	1.34813e+08	1	134.813	0.862685	7.28791
LIYDLQSKIGCGIQISKWSPK	C103	V5V8N1	AUO97_RS07650	A1S_3417	iclR_2	IclR family transcriptional regulator	0	1.14956e+08	1	114.956	1	6.84494
RYIRSDSDPVCIGQKQKWFLL	C92	V5VIJ9	AUO97_RS09490	A1S_0414	rppH	RNA pyrophosphohydrolase	0	1.04821e+08	1	104.821	1	6.71179
AICQARGIAHCILLAKPEAVH	C430	A0A1E3M7R0	AUO97_RS09845	A1S_0481	BGC29_14925	phosphate acetyltransferase	0	8.93521e+07	1	89.3521	1	6.48143
DVGYTVGVHPCEDVDTMARAT	C68	V5VDQ7	AUO97_RS15360	A1S_1560	ycfH	YchF/TatD family DNA exonuclease	0	1.15211e+08	1	115.211	1.31705	6.45082
KPALARGELRCVGATTLDEYR	C307	V5VGK1	AUO97_RS13330	A1S_1186	clpB	ATP-dependent chaperone ClpB	0	133624050	1	133.624	1.60825	6.37654
HYNISTPLTACHDHNESNKIE	C56	A0A0F5XPS0	AUO97_RS12465	A1S_1048	rsmI	Ribosomal RNA small subunit methyltransferase I	2.32588e+06	1.6681e+08	0.986248	71.7191	1	6.16429
SKHTVLFELGCEELPPKSLKT	C12	A0A1E3M9C9	AUO97_RS04600	A1S_3119	glyS	glycine--tRNA ligase subunit beta	0	5.35045e+07	1	53.5045	1	5.74159
VCVNKMTGLKCEIPSEVKSKI	C121	A0A081H9Y4	AUO97_RS08770	A1S_0267	fadM	Long-chain acyl-CoA thioesterase FadM	0	6.10713e+07	1	61.0713	1.1934	5.67735
RFFDEKEPIYCAVAKNKERIL	C56	A0A059ZM65	AUO97_RS14075	A1S_1318	A7M79_13775	N-acetyltransferase	0	30211760	1	30.2118	1	4.91704
SLKDLVVVSTCNRTEVYAMAE	C50	A0A090B5V5	AUO97_RS11390	A1S_0837	hemA	glutamyl-tRNA reductase	0	2.4927e+07	1	24.927	1	4.63964
VQGISIPPAQCKNPVREQYQL	C226	A0A1E3M4G8	AUO97_RS08645	A1S_0240	BGC29_18910	DsbC family protein	122130238	2.64738e+08	0.68431	2.16767	0.0873076	4.63389
EAKAAFGRGECFVEQYLDKPR	C198	A0A1E3M2U3	AUO97_RS13845	A1S_1270	BGC29_07335	ATP-grasp domain-containing protein	0	24518658	1	24.5187	1	4.61581
VLESSHTLVFCTRTDISSEYL	C85	A0A1E3M210	AUO97_RS18675	A1S_2111	A7M79_18875	oxygen-insensitive NAD(P)H nitroreductase	0	2.79143e+07	1	27.9143	1.24453	4.48733
RTAEVRTRDVCEIAEISYDNF	C103	V5VF83	AUO97_RS13310	A1S_1182	crp	cAMP-activated global transcriptional regulator CRP	2.76315e+08	3.62907e+08	0.567733	1.31338	0.0591444	4.4729
QDSRLLADVGCDIIFAPSVEQ	C87	V5VGP5	AUO97_RS10355	A1S_0587	panC	pantoate--beta-alanine ligase	0	2.40388e+07	1	24.0388	1.18011	4.34837
TAAPHQDATACDTKMPQHATT	C118	C7F7M5		A1S_3461	repAci2	DNA replication protein	0	1.25112e+07	1	12.5112	1	3.64515
VLLWQPFLERCDFYLSKGVVP QPRKGIVLDFCKAIDDVKSKT	C289,C147	V5VGG4	AUO97_RS10340	A1S_0583	pcnB	polynucleotide adenylyltransferase PcnB	1.11722e+08	1.72443e+08	0.606841	1.5435	0.133507	3.53122
QVLQRIIVEQCSAQTKAVIQA	C102	A0A098SCQ1	AUO97_RS02910	A1S_2786	A7M90_16810	hypothetical protein	3.44792e+08	3.84135e+08	0.526987	1.11411	0.0974528	3.51504
YALKNGIDVICEKPLVLNSED	C99	V5REA9	AUO97_RS06945	A1S_0053	mnnA	gfo/Idh/MocA family oxidoreductase	2.83214e+06	2.68754e+07	0.904666	9.48943	0.914899	3.37464
MLPGADGLTVCREVRPHYHQP	C70	Q2VSW6	AUO97_RS10935	A1S_0748	bfmR	DNA-binding response regulator	0	1.23112e+07	1	12.3112	1.64153	2.90686
HIELIASENYCSPAVMEAQGS	C38	V5VBJ2	AUO97_RS00455	A1S_2307	glyA2	serine hydroxymethyltransferase	35185446	2.78927e+08	0.887985	7.92734	1.09421	2.85695
LSPASSHVMLCGNPQMVDDTK	C219	A0A0D5YKV8	AUO97_RS11040	A1S_0769	fpr_1	ferredoxin--NADP reductase	4.72306e+07	2.4151e+08	0.836425	5.11342	0.804783	2.66762
LQLDGEEVKDCVPDIGYHHRG IEQSLKIIKQCLDNMPSGPYK	C241,C479	V5VG36	AUO97_RS10965	A1S_0754	nuoC	NADH-quinone oxidoreductase subunit C/D	2.92602e+07	1.68562e+08	0.852089	5.7608	0.978032	2.55832
LKGVMMELDDCAFPLLAGMIG	C62	V5VB88	AUO97_RS04105	A1S_3025	mdh	malate dehydrogenase	4.71011e+07	3.08624e+08	0.867591	6.55238	1.11381	2.55651
DFIAKAALQNCDAYISGEVSE	C192	A0A0D5YFA0	AUO97_RS00630	A1S_2342	A7M79_08095	Nif3-like dinuclear metal center hexameric protein	8.5736e+06	1.07948e+08	0.926421	12.5908	2.15948	2.54361
KDEGLVETYSCQSDGRITRVY	C96	V5VCG9	AUO97_RS17600	A1S_1948	mprA	MarR family transcriptional regulator	40859826	237482820	0.853203	5.81213	1	2.53907
LLEKLNLTERCAVLVCPEDVS NLTERCAVLVCPEDVSKTKPD	C129,C134	A0A0H4UJ57	AUO97_RS07035	A1S_0035	BGC29_04140	phosphoglycolate phosphatase	2.44893e+07	3.3325e+08	0.931544	13.608	2.44121	2.47879
ANSRYASFSQCQMELRAIEGI EINKCQTRDGCLPLVFDTLVD	C234,C68	A0A059ZHV7	AUO97_RS18945	A1S_2163	ppsR	phosphoenolpyruvate synthase regulatory protein	4.79931e+07	2.4363e+08	0.835428	5.07636	1	2.34379
HKMGIKASATCVMNFDGAKGY	C266	A0A059ZR53	AUO97_RS03415	A1S_2887	acdA_1	acyl-CoA dehydrogenase	1.30658e+07	8.18725e+07	0.862375	6.26615	1.28006	2.29136
VSEVEKVLAACDFGDLAHTGI VVLGENAPQTCRSAIQASMQN	C33,C345	V5V8V7	AUO97_RS04875	A1S_3172	spoT_2	bifunctional (p)ppGpp synthetase/guanosine-3',5'-bis(diphosphate) 3'-pyrophosphohydrolase	213697077	1.04015e+09	0.829566	4.86739	1	2.28315
FTHHHPNVTMCKAKASGNYTL	C157	N0A217	AUO97_RS03505	A1S_2904	ilvE	branched-chain amino acid transaminase	6.84206e+07	373775496	0.845271	5.4629	1.13472	2.26733
KGTPVAPHLSCIGDDKTRIAE	C72	A0A1E3M611	AUO97_RS00600	A1S_2335	BGC29_02630	methylenetetrahydrofolate reductase [NAD(P)H]	1.26052e+07	9.07436e+07	0.878033	7.19892	1.61496	2.15629
LTDAIHKNPHCVLLLDEIEKA KPALANGTLRCIGSTTFQEYR	C557,C317	A0A059ZFC7	AUO97_RS17380	A1S_1910	clpA	ATP-dependent Clp protease ATP-binding subunit ClpA	19503593	3.17914e+08	0.942197	16.3003	3.69289	2.14208
RFALQTRSAVCNAVEAMQIDA	C332	A0A059ZP13	AUO97_RS07795	A1S_3387	A7M79_16410	hypothetical protein	6.39649e+06	43617625	0.872106	6.819	1.68688	2.01521			1
QPIQYKALVVCPGLKLNWHGI PEHNQVILEGCQPIQYKALVV	C248,C237	A0A1E3M3N7	AUO97_RS16300	A1S_1709	sqr	TIGR01244 family phosphatase	0	2.65423e+09	1	2654.23	677.984	1.96897			2
EALIRAGALDCLGIERSSLMA	C881	A0A086HW27	AUO97_RS14835	A1S_1465	dnaE	DNA polymerase III subunit alpha	2.92222e+07	1.14353e+08	0.796467	3.91322	1	1.96836
VNNDKITTIDCFPNDNISRVV	C13	E7EII9	AUO97_RS08530	A1S_3491	orf4	hypothetical protein	46818892	1.74587e+08	0.788539	3.729	1	1.89879
VVDEVRAGMECGLAVKGYNDI	C871	V5VH30	AUO97_RS09115	A1S_0336	infB	translation initiation factor IF-2	2.49839e+08	7.02268e+08	0.737593	2.81088	0.792016	1.82742
KTGHTDEAGYCLTTSSKRGPM	C233	G1C735	AUO97_RS01065	A1S_2435	dacC	D-alanyl-D-alanine carboxypeptidase	7.2508e+06	25009813	0.775243	3.44925	0.995746	1.79243			0
GGDMIYYQGHCAPGIYARSFL FNELARDGMACEEYNRLHPLA	C140,C765	V5V8S6	AUO97_RS05690	A1S_3328	aceE	pyruvate dehydrogenase (acetyl-transferring), homodimeric type	3.65521e+08	1591941447	0.813268	4.35527	1.29979	1.74449
IKISTESDFQCEQVYNMLENH	C58	V5V9C0	AUO97_RS03650	A1S_2925	A7M79_17680	YajQ family cyclic di-GMP-binding protein	14691814	4.81575e+07	0.766237	3.27784	1	1.71275
VLARDGAHVICLDVPQQQADL	C254	A0A1E3M1N8	AUO97_RS18405	A1S_2061	A7M79_10960	3-oxoacyl-ACP reductase	103124985	3.37847e+08	0.766141	3.27609	1	1.71197
QKRTVRHTNSCYFTMVAVDEH LRLQENHNPSCSMYKKTS--- LKLLDQVAYACASRYSGSYVV	C115,C164,C50	V5VG24	AUO97_RS11875	A1S_0933	A7M79_06450	acyl-CoA thioesterase	451385258	1439966560	0.761343	3.19011	1	1.6736
KVQYPGVDEACESDLKQVRLA	C160	A0A077GTE6	AUO97_RS09380	A1S_0392	ubiB_3	ABC transporter	2.00139e+08	6.3571e+08	0.760556	3.17634	1	1.66736
LLASGEVELACLSKDLMPRRL	C110	V5VAD9	AUO97_RS01860	A1S_2590	ybgC	4-hydroxybenzoyl-CoA thioesterase family active site	5.67641e+07	6.97963e+07	0.551486	1.22959	0.387921	1.66434
EQGFDALSAPCDVTDEDAYKQ	C63	A0A1E3M3N6	AUO97_RS16470	A1S_1737	A7M79_09600	3-hydroxybutyrate dehydrogenase	2.03934e+07	6.40122e+07	0.758388	3.13887	1	1.65024
QQKDEYLFIDCSVESPKGRRS	C79	A0A1E3M6K0	AUO97_RS04040	A1S_3013	BGC29_16495	DUF4256 domain-containing protein	2.52238e+07	7.8264e+07	0.756263	3.10279	1	1.63357
ERLLAITPAMCEGSGMVKFAK	C344	V5VB02	AUO97_RS04535	A1S_3106	dxs_1	1-deoxy-D-xylulose-5-phosphate synthase	2.7241e+07	156771132	0.851961	5.75496	1.88385	1.61112
QPLLHPETDVCVRAERAFNAY RAFNAYLEGGCQVPIAGYATL	C225,C240	A0A077GET9	AUO97_RS08750	A1S_0262	hemC	hydroxymethylbilane synthase	4.98822e+07	1.7132e+08	0.774495	3.43449	1.1304	1.60326
GKFPARGALSCANLAHGFAGM	C45	A0A0D5YL92	AUO97_RS09855	A1S_0483	edd	phosphogluconate dehydratase	1.44226e+08	4.15827e+08	0.742479	2.88317	0.952883	1.59729
DAKEKYGNENCHTTKPKFSDK	C61	V5VDE7	AUO97_RS16130	A1S_1679	A7M79_09945	YARHG domain-containing protein	6.30271e+06	1.87607e+07	0.74853	2.97662	1	1.57367
SIEKGDVVVVCGPSGSGKSTL	C35	V5VE65	AUO97_RS14985	A1S_1493	artP	amino acid ABC transporter ATP-binding protein	117747142	3.49064e+08	0.747763	2.96452	1	1.5678
AVIRSMAVAGCDAAIMGYGPV GHDANGFKILCDIDEVIRPDA	C279,C208	A0A1E3M8C8	AUO97_RS08965	A1S_0305	fadA	acetyl-CoA C-acyltransferase FadA	1.72554e+08	6.4161e+08	0.78806	3.71832	1.263	1.5578
QIQEINTGIYCVSNAKLHEWL	C171	A0A077GS64	AUO97_RS07765	A1S_3393	glmU	UDP-N-acetylglucosamine diphosphorylase/glucosamine-1-phosphate N-acetyltransferase	1.23808e+08	1.94946e+08	0.611587	1.57458	0.536698	1.55279
NDHRIDPVGACIGMRGTRIQA	C256	V5VGZ9	AUO97_RS09110	A1S_0335	nusA	transcription termination/antitermination protein NusA	1.11723e+08	2.67942e+08	0.705733	2.39828	0.823028	1.54298
GVLGVTFKENCPDIRNSKVAD	C327	A0A1E3M449	AUO97_RS06950	A1S_0052	BGC29_04230	Vi polysaccharide biosynthesis UDP-N-acetylglucosamine C-6 dehydrogenase TviB	187942415	7.5499e+08	0.800683	4.01714	1.38404	1.53728
-MATSVLVINCGSSSIKYALV	C10	V5VID6	AUO97_RS09850	A1S_0482	ackA	acetate kinase	59201988	2.26821e+08	0.793016	3.8313	1.33214	1.52408
KQPQDSDLLPCLKTLASNLKL	C118	V5VGF1	AUO97_RS10285	A1S_0571	hyi	hydroxypyruvate isomerase	6.34196e+08	1.80291e+09	0.739775	2.84282	1	1.50732
TQVGRILMQQCAPTIKKLSLE GDAVEVGKTLCESDIVRKLSF	C243,C219	A0A1E3MCJ3	AUO97_RS05450	A1S_3280	gabD	NAD-dependent succinate-semialdehyde dehydrogenase	4.57655e+08	2.15118e+09	0.824575	4.70043	1.67785	1.48618
AESPQVTEEMCRLGQTLFQQA	C80	A0A059ZIJ1	AUO97_RS13335	A1S_1187	pncC	CinA family protein	29420695	80714443	0.732867	2.74346	1	1.456
EANVARDSGVCVIANRGGVIE IKYTRSNQNTCINQNVIVNLG DVHQTHYGRVCPIETPEGPNI LTSIHIQELSCVARDTKLGAE	C724,C773,C568,C847	A0A1E3M885	AUO97_RS08870	A1S_0287	rpoB	DNA-directed RNA polymerase subunit beta	3.51491e+09	9.33092e+09	0.726377	2.65467	0.970008	1.45246
LSDQQRVIKFCDTVVRGFSNQ	C358	A0A0H4UH32	AUO97_RS12425	A1S_1040	ubiH	2-octaprenyl-6-methoxyphenyl hydroxylase	25848758	70538961	0.731825	2.72891	1	1.44833
ELGGKSPLIICEDADLNRAAD	C262	A0A1E3MAP0	AUO97_RS11850	A1S_0927	betB	betaine-aldehyde dehydrogenase	3.82004e+08	8.76444e+08	0.696448	2.29433	0.841385	1.44724
KSISEGVTGTCMVLISPDSER	C118	V5VC78	AUO97_RS17445	A1S_1922	gsk	adenosine kinase	9.45456e+07	2.34466e+08	0.712637	2.47992	0.911377	1.44417
FKFVNIPDRFCTGSSIMPQKK	C289	V5VHB0	AUO97_RS08735	A1S_0259	argH	argininosuccinate lyase	3.92508e+08	9.98505e+08	0.717826	2.54391	0.956318	1.41149
SFARFLNNEFCLKGLTAYTEL	C120	A0A1E3MAJ3		A1S_3467	BGC29_09965	DUF262 domain-containing protein	24729184	6.54356e+07	0.725733	2.64609	1	1.40386
IAFPKTKTAECPLTQAPAPVE	C563	A0A0D8GL28	AUO97_RS03450	A1S_2894	aspS	aspartate--tRNA ligase	5.53389e+08	1.50854e+09	0.731616	2.72601	1.03051	1.40343
LHRAGHTEAGCDLARLAGLEP FMITHARGLVCLTLSRERCKQ LAGLEPASVICEIIKEDGTMA	C148,C57,C163	V5V8R9	AUO97_RS07790	A1S_3388	ribB	bifunctional 3,4-dihydroxy-2-butanone-4-phosphate synthase/GTP cyclohydrolase II	8.27455e+08	1.8142e+09	0.686767	2.19251	0.832083	1.39778
KYDIKDITVECEHYSNSKTKI	C111	A0A0H4UCN7	AUO97_RS13190	A1S_3619	A7M90_16605	zinc ribbon domain-containing protein	1.68825e+08	4.11526e+08	0.709098	2.43758	0.933753	1.38434
MNIKRLMDLGCYRGLRHRRSL	C85	V5VB52	AUO97_RS04295	A1S_3059	rpsM_2	30S ribosomal protein S13	3.89025e+08	6.88505e+08	0.638966	1.76982	0.679779	1.38047
EVPNAGSKVQCELVDQAEAKI	C542	A0A1E3M6T1	AUO97_RS00700	A1S_2356	A7M79_08025	M1 family peptidase	117437161	304543711	0.7217	2.59325	1	1.37476
IGSGEPLQIVCGAPNVRAGMK DISITPNRGDCFSIRGIAREV	C79,C169	A0A1E3M763	AUO97_RS10450	A1S_0602	pheT	phenylalanine--tRNA ligase subunit beta	3.1504e+08	7.18864e+08	0.695291	2.28182	0.881654	1.3719
KGIETPFYDNCRITTRESLSC FNETRSAEIACVAVHPSYRKS	C93,C373	V5VHZ5	AUO97_RS07055	A1S_0031	argA_2	amino-acid N-acetyltransferase	2.3244e+08	6.00451e+08	0.720924	2.58326	1	1.36919
LNGKKLNTLVCIAANDQLDNE AQKLAQQALLCDSAPAVRQLS	C233,C938	A0A1E3M8Y1	AUO97_RS17585	A1S_1945	ptsP	phosphoenolpyruvate--protein phosphotransferase	117115280	2.15308e+08	0.647692	1.83843	0.713284	1.36592
REKLKHNFGMCNPEGYRKSQR	C84	V5VGE4	AUO97_RS10480	A1S_0608	accA	acetyl-CoA carboxylase carboxyl transferase subunit alpha	1.16276e+08	4.42398e+08	0.791871	3.80471	1.50516	1.33786
QLPAMTSTLGCEKVEIMAERC	C83	V5VH05	AUO97_RS10225	A1S_0559	moeB_2	tRNA threonylcarbamoyladenosine dehydratase	1.86236e+07	4.81537e+07	0.721109	2.58563	1.04515	1.30681
LINEKMPLTVCPLSNLKLCVV	C244	A0A1E3M8J5	AUO97_RS12945	A1S_1137	A7M79_07130	adenosine deaminase	671975360	1433943674	0.680911	2.13392	0.874709	1.28663
LDGGAQHFVDCIKEARALSPN LNLLKMFKEYCPDIPTKCGLM MDIALRIMTECPPDVFNHNIE	C149,C222,C183	V5VBJ6	AUO97_RS00575	A1S_2329	lipA_1	lipoyl synthase	3.17145e+09	5.00676e+09	0.612207	1.5787	0.649639	1.28102
IKVTFADVAGCDEAKQEVVEI	C162	A0A059ZND5	AUO97_RS02370	A1S_2681	ftsH	ATP-dependent metallopeptidase FtsH/Yme1/Tma family protein	1.13434e+08	2.87369e+08	0.716984	2.53336	1.04422	1.27863
SNDRTGSSELCTLFLDPERRE	C123	V5V9H6	AUO97_RS04670	A1S_3131	astA_2	arginine N-succinyltransferase	7.33248e+07	1.42633e+08	0.660468	1.94523	0.803652	1.2753
AGTASEMTRFCIITNTDTHVK HVKMAIVDWRCTPLIAIDDPK	C157,C175	A0A059ZTW8	AUO97_RS18615	A1S_2098	dhaT_1	alcohol dehydrogenase	146175162	3.51583e+08	0.706333	2.40522	1	1.26617
SAKRIRQLRGCVMVHVSDVAS	C46	V5VGN6	AUO97_RS10415		rpmI	50S ribosomal protein L35	4.97102e+08	9.6294e+08	0.659529	1.93711	0.810479	1.25706
IGNDVRIGSNCSIDRGALDNT	C216	V5VDY4	AUO97_RS17720	A1S_1967	lpxD	UDP-3-O-(3-hydroxymyristoyl)glucosamine N-acyltransferase	2.05551e+08	2.1984e+08	0.516794	1.06951	0.450997	1.24576
ASSAINASVACVEQIVNEGRT	C41	V5V8Q5	AUO97_RS07705	A1S_3405	hutH	histidine ammonia-lyase	2.92986e+07	7.01802e+07	0.705479	2.39535	1.01021	1.24558
NQVVSKTVNACVAEALQK---	C122	V5VGL5	AUO97_RS12955	A1S_1139	A7M79_14760	hypothetical protein	2400037317	8347365137	0.776687	3.47801	1.47064	1.24182
GQRCSALRILCVQEDSAATVI KVHTDLSYIACAKKLLAAPEF EISLELLERLCFEPELANWKG	C863,C405,C324	A0A1E3M4U0	AUO97_RS15195	A1S_1528	putA	trifunctional transcriptional regulator/proline dehydrogenase/L-glutamate gamma-semialdehyde dehydrogenase	2.01718e+08	7.58853e+08	0.790002	3.76194	1.59351	1.23927
MQNIKMKDDSCHFFTEQDITS	C11	A0A1E3M731	AUO97_RS16910	A1S_3735	BGC29_16105	hypothetical protein	3.7143e+07	8.65383e+07	0.699688	2.32987	1	1.22025
EKLVAAAHIVCPYSNATRNNI	C124	V5VGB2	AUO97_RS10525	A1S_0617	ohrB_2	organic hydroperoxide resistance protein	1.90067e+08	4.28073e+08	0.692518	2.25223	0.976788	1.20523
AEEPQLAKDGCAHEGFIASRQ ANMAGLKKGGCTAVSNANAAF GLKQGVIDAICTHHEPLSSSA	C188,C144,C301	A0A1E3M6U1	AUO97_RS13360	A1S_1191	A7M79_15135	hypothetical protein	9.73476e+08	2.27723e+09	0.700533	2.33927	1.01579	1.20345
ALANHPKILLCDEATSALDPQ	C164	V5VBR5	AUO97_RS19075	A1S_2192	metN_1	methionine ABC transporter ATP-binding protein	3.86013e+07	8.86588e+07	0.696674	2.29678	1	1.19961
DAKLVVEDGRCYLTNGEQVGA SEDEYFRVYGCPVSLGQKETR	C121,C183	A0A059ZS90	AUO97_RS09545	A1S_0422	virS_1	AraC family transcriptional regulator	3.19877e+08	7.94314e+08	0.712906	2.48318	1.08373	1.19618
TNVKGALINVCKDQTAKGGKL VQQQNRDLKACFGPQLTTKLE	C48,C111	V5VAT1	AUO97_RS01605	A1S_2543	A7M79_09305	hypothetical protein	41770627878	49731284548	0.5435	1.19058	0.52232	1.18866
QVEQAEIVRDCEAFLVAEPAY LTLRPEGTAGCVRALVEHNLL	C332,C89	A0A1E3M7M3	AUO97_RS09945	A1S_0503	hisS	histidine--tRNA ligase	2.48147e+09	3.70288e+09	0.59875	1.49221	0.660141	1.17661
DQGLEVLGFPCNQFGGQDPGS VLLIVNTASKCGFTPQFAGLE	C64,C36	V5VE85	AUO97_RS14860	A1S_1470	gpx1_2	glutathione peroxidase	6.22482e+08	1.40645e+09	0.693197	2.25942	1	1.17595
SHTAMKSGMLCGEAVFEAIAA PKWDEPAQRYCPAGVYEIMEN	C354,C515	V5VGV9	AUO97_RS09310	A1S_0378	etfD	electron transfer flavoprotein-ubiquinone oxidoreductase	9.27233e+07	2.65424e+08	0.741103	2.86254	1.28146	1.15951
GSPNKQGKEDCHGAPLGKDEI AGSNLTLWKGCQGVQENPAGN AETQKPTIIICKTIIGLGSPN LEGVRVVSMPCAEEFMKQDAA	C262,C395,C245,C583	V5XVR9	AUO97_RS15155	A1S_1520	tkt	transketolase	5.15208e+09	1.00722e+10	0.661589	1.95499	0.877903	1.15502
RGQGKIIKNPCHACHGSGVAD GKIIKNPCHACHGSGVADRQQ	C200,C203	V5V8K0	AUO97_RS07500	A1S_3443	dnaJ	molecular chaperone DnaJ	1.58768e+07	2.43434e+07	0.605253	1.53327	0.690963	1.14993
LGDQDAIEFMCREAPKVVYEL	C99	V5VBX8	AUO97_RS02515	A1S_2713	sdhA_2	succinate dehydrogenase flavoprotein subunit	4.42584e+07	8.71078e+07	0.663091	1.96816	0.887686	1.14873
PLNQVGDREGCTWNDGVVTTP HKMGIHGNATCVINFDQAKGY EQIVRDTRIACLYEGTTEIQA	C67,C267,C439	V5V9W2	AUO97_RS03410	A1S_2886	mmgC_2	acyl-CoA dehydrogenase	3.69598e+08	1.28301e+09	0.776355	3.47137	1.56739	1.14714
HVHTGAGRYICGEETALINSL PNDGGPRYLICNADEMEPGTF	C184,C93	A0A059ZJ19	AUO97_RS10975	A1S_0756	nuoF	NADH-quinone oxidoreductase subunit F	3.01914e+08	6.32164e+08	0.676778	2.09385	0.946368	1.14569
DRGTKEEGEVCEDDHHKHEPE	C73	V5VBG7	AUO97_RS00325	A1S_2282	A7M79_08410	DUF1315 domain-containing protein	4.97447e+06	12621909	0.717301	2.53734	1.15062	1.14091
AQKGITTGLVCSAQQTQGRGQ	C49	A0A1E3M1G2	AUO97_RS11180	A1S_0794	A7M79_13340	biotin--[acetyl-CoA-carboxylase] ligase	113219102	2.47717e+08	0.686318	2.18794	1	1.12957
EPSNQVQVIRCGDGPTVSSEI	C79	A0A059ZG91	AUO97_RS05470	A1S_3284	sinR	XRE family transcriptional regulator	1.90486e+08	4.12928e+08	0.68432	2.16776	1	1.11621
DIVTVNTDEICAAIKDTFDEN PKEQLERGVICASAGNHAQGV	C269,C73	V5VCK2	AUO97_RS17415	A1S_1916	ilvA	threonine ammonia-lyase, biosynthetic	6.20374e+07	1.48188e+08	0.704901	2.38869	1.10651	1.11021
VELRRNLVEFCQNVADKVHFN	C237	A0A1E3MBL5	AUO97_RS03275	A1S_2858	BGC29_01585	SAM-dependent methyltransferase	3.03952e+08	6.55455e+08	0.683188	2.15644	1	1.10865
ETAKRTGAQVCGPIPMPTRIE	C37	V5V940	AUO97_RS04410	A1S_3081	rpsJ	30S ribosomal protein S10	6.82766e+08	1.49838e+09	0.686968	2.19457	1.02035	1.10487
WDGKYKGTLPCADCEGIKTEL KYKGTLPCADCEGIKTELELK	C68,C71	A0A059ZIQ0	AUO97_RS12260	A1S_1009	nlpE	copper resistance protein NlpE	1.01414e+08	4.35133e+08	0.810987	4.29065	2.00112	1.10039
NRKMYRGAMQCILAELVRQDR	C106	V5V9M5	AUO97_RS04400	A1S_3079	rplD	50S ribosomal protein L4	7.62225e+07	163120771	0.681535	2.14006	0.998969	1.09914
LAKKMIEAGACALQIENQVSD	C208	V5VH61	AUO97_RS12255	A1S_1008	aceA	isocitrate lyase	4.68147e+08	2.06157e+09	0.814941	4.40367	2.06676	1.09133
DSLENGQVIACSLKMLKPLMQ	C255	A0A081GR64	AUO97_RS04530	A1S_3105	suhB_2	inositol monophosphatase	334125753	6.0878e+08	0.645642	1.82201	0.857333	1.0876
HLNNADITVACERPKLAKYNL	C104	V5VDW9	AUO97_RS17795	A1S_1982	ispF	2-C-methyl-D-erythritol 2,4-cyclodiphosphate synthase	5.85367e+08	8.46643e+08	0.591227	1.44635	0.680938	1.08682
LAIEKRQPLICFAASGGARMQ	C175	V5VA37	AUO97_RS03325	A1S_2869	accD	acetyl-CoA carboxylase carboxyl transferase subunit beta	1.43689e+08	2.85241e+08	0.665007	1.98513	0.937985	1.0816
MGKTPIVVNDCPGFLVNRVLF QTGVAEYVALCDKYAHLGKAY EIIDRMMLALCNETVRCLEDN	C496,C689,C638	A0A059ZGT0	AUO97_RS08970	A1S_0306	fadB	fatty acid oxidation complex subunit alpha FadB	5.91769e+08	1.63992e+09	0.734834	2.77122	1.31587	1.07451
LGLPYRKILLCGGDMGFGATK SQNTYREISSCSNMGDFQARR	C323,C353	V5V9X1	AUO97_RS02610	A1S_2726	serS	serine--tRNA ligase	6.05049e+08	2.03272e+09	0.770621	3.35959	1.59673	1.07317
KTQDGEVVFKCPTEIAITDRR	C328	A0A1E3M2J1	AUO97_RS13970	A1S_1295	BGC29_07455	type VI secretion system contractile sheath large subunit	110812846	2.29379e+08	0.674264	2.06997	1	1.04961
GNKAILVEVNCQTDFVAKDEN RDRTGLAMMECKKALTEANGD	C78,C23	V5VAW7	AUO97_RS00540	A1S_2322	tsf	elongation factor Ts	1.05556e+09	1.80825e+09	0.631414	1.71307	0.828221	1.0485
KKWATKENIYCLRLYDADLPD VLAGKTEHTYCLDLSGDSLHK	C444,C164	A0A1E3M6K1	AUO97_RS13345	A1S_1189	rlmL	bifunctional 23S rRNA (guanine(2069)-N(7))-methyltransferase RlmK/23S rRNA (guanine(2445)-N(2))-methyltransferase RlmL	1.71776e+08	3.53994e+08	0.673288	2.0608	1	1.0432
YMKGTPQFPQCGFSARAVEAL	C34	A0A059ZD83	AUO97_RS17540	A1S_1937	grxD	monothiol glutaredoxin, Grx4 family	881916916	2092023635	0.703452	2.37213	1.15433	1.03913
GNSIFAINVRCIDDIDLEKIK	C97	A0A098SC94	AUO97_RS04045	A1S_3014	ABUW_0479	GFA family protein	7.76373e+07	1.59038e+08	0.671968	2.04848	1	1.03455
VLLIVNTASKCGLTPQYEGLE	C37	V5VHZ2	AUO97_RS06405	A1S_0159	bsaA_1	glutathione peroxidase	5922746478	17065880891	0.742362	2.88141	1.40783	1.03331
LSLAKSLAKNCSNENDIVQKC	C29	A0A1E3MAF1		A1S_3464	BGC29_09990	Cro/Cl family transcriptional regulator	1.35204e+07	2.76021e+07	0.671217	2.04152	1	1.02964
GNDAPIRPGNCLPLRNMPIGS	C129	V5V9H7	AUO97_RS04390	A1S_3077	rplB_2	50S ribosomal protein L2	6.97828e+09	16719338986	0.705528	2.39591	1.19435	1.00434
IGLRIPSNPICQALLKELGEP YPTDAAYAIGCQIGNKNAMER	C128,C41	V5VHP3	AUO97_RS11270	A1S_0813	yciO	threonylcarbamoyl-AMP synthase	5.59525e+08	1.11449e+09	0.665758	1.99185	1	0.994108
IMAGADRVEGCVFGNGERTGN ISVHCHNDRGCGIAASELAIM RRDGVIISVHCHNDRGCGIAA	C272,C253,C247	A0A059ZLY6	AUO97_RS09800	A1S_0472	leuA	2-isopropylmalate synthase	4.49637e+08	1.86184e+09	0.805476	4.14077	2.07956	0.993622
SVYRDLPLNECAGGASSSKHL	C138	V5VGA3	AUO97_RS13700	A1S_1248	A7M79_13545	hypothetical protein	3.35649e+07	6.62625e+07	0.663771	1.97416	1	0.98124
LANRFKSLLQCIHEEKQLLIP	C118	V5VGD7	AUO97_RS10360	A1S_0588	rapZ	RNase adaptor protein RapZ	1.49191e+08	2.94447e+08	0.66371	1.97362	1	0.980847
LFKAYGKVESCVVVTDKDTGK	C30	V5VGR3	AUO97_RS09645	A1S_0443	A7M79_04385	RNA-binding protein	1.08758e+08	1.43868e+08	0.56949	1.32283	0.673511	0.97385
RGFVKTAETVCYEIFREILRY	C415	V5VA68	AUO97_RS02865	A1S_2777	rng	ribonuclease G	3.52414e+07	4.72971e+07	0.573031	1.34209	0.685708	0.968814
DGASPLTTHLCLEKAKCSSIS	C58	A0A1E3M931	AUO97_RS17565	A1S_1942	A7M79_14480	hypothetical protein	1.03604e+08	1.22957e+08	0.542712	1.18681	0.619579	0.937724
GGVGERNTVSCGSIEHKMGIR	C251	V5VAZ8	AUO97_RS04560	A1S_3111	mmgC_14	acyl-CoA dehydrogenase	1.16548e+08	2.22835e+08	0.656589	1.91196	1	0.935052
SINLAAIDDLCEKFDGLELII	C91	A0A0Q3NDS4	AUO97_RS12305	A1S_1017	ureG	urease accessory protein UreG	2.50022e+07	4.77278e+07	0.656233	1.90894	1	0.932775
KTPKSYSQGHCFKCLKTKAEC	C76	A0A1E3M3J7	AUO97_RS16105	A1S_1674	BGC29_06100	DUF2797 domain-containing protein	33786327	6.41853e+07	0.655142	1.89974	1	0.925804
QVLVWRDSFSCILNDKHPAVT	C172	V5VFD1	AUO97_RS12250		syrM1_2	LysR family transcriptional regulator	3.75858e+08	7.12244e+08	0.654575	1.89498	1	0.922183
LKEDPYARVACETLVKTGAVV	C43	V5VDQ4	AUO97_RS15150	A1S_1519	metK	S-adenosylmethionine synthase	7.82051e+08	1.23991e+09	0.613222	1.58546	0.841446	0.913961
LSVRENGEILCVDAKVGIDSN	C212	V5VBY1	AUO97_RS02485	A1S_2718	sucC	succinyl-CoA ligase subunit beta	12434835158	19807766729	0.614335	1.59293	0.847861	0.90978
AVAEAENMAECRIHSAWVSIP NIGVEKMVVSCLATAEASLLK	C72,C190	V5V8S3	AUO97_RS05715	A1S_3332	ftsA	cell division protein FtsA	99678448	1.8553e+08	0.650506	1.86128	1	0.896297
NIAPKAMSEVCAVAIAKDEQQ KIANLHNILFCESNPIPVKWA	C224,C251	V5V809	AUO97_RS07620	A1S_3423	dapA_3	4-hydroxy-tetrahydrodipicolinate synthase	1.20237e+09	2.53598e+09	0.678368	2.10914	1.13436	0.894776
QVAEAMKVDVCSIYLLDERNQ	C42	A0A059ZM59	AUO97_RS09485	A1S_0413	ptsI_1	phosphoenolpyruvate-protein phosphotransferase PtsP	16408317	3.02889e+07	0.648623	1.84595	1	0.884362
--MQIFYDKDCDLSIIQSKKV TDLFGEQAVLCGGAVELVKMG	C9,C199	V5VH15	AUO97_RS10150	A1S_0545	ilvC	ketol-acid reductoisomerase	1.04533e+09	2.14123e+09	0.671956	2.04837	1.11076	0.882929
AAGVHNVLAKCYGSTNAANVV	C126	V5VB46	AUO97_RS04320	A1S_3064	rpsE	30S ribosomal protein S5	6.06899e+08	976311505	0.616666	1.60869	0.883531	0.864532
EGVKAIGMEMCPALGIAIPVG PESLEQFESICARERCPFAVL AVAEAITNIACANIEQISDIK QFESICARERCPFAVLGEATE	C758,C560,C718,C565	A0A1E3MB02	AUO97_RS01835	A1S_2585	purL	phosphoribosylformylglycinamidine synthase	3.04875e+09	5.33455e+09	0.63633	1.74975	0.963916	0.860168
AGREASAAPACGSPYLHAKQQ DPRDARSTEYCTDVAKMIQAP QVDGSTYIPLCHVKENQPRFA FRKDVVIDLFCYRRRGHNEAD	C917,C408,C645,C454	V5V9Z3	AUO97_RS02500	A1S_2715	sucA	2-oxoglutarate dehydrogenase E1 component	4.83545e+09	9.5959e+09	0.664934	1.98449	1.09415	0.858955
KYTILPNTAGCFDADSAVRTC	C78	V5VBR0	AUO97_RS00230	A1S_2265	thiG	thiazole synthase	651701078	1.20623e+09	0.649233	1.8509	1.02502	0.852569
SDVAALQTLGCKDIRVIAPNT	C200	V5VGI2	AUO97_RS13355	A1S_1190	pyrB	aspartate carbamoyltransferase	8.82328e+08	1699318352	0.65823	1.92595	1.06843	0.850077
ALAVADYGADCLRINPGNIGS VDATVAQIERCVDAGADIMRV	C103,C50	V5VGK9	AUO97_RS09940	A1S_0502	ispG	4-hydroxy-3-methylbut-2-en-1-yl diphosphate synthase (flavodoxin)	1.32497e+09	1.19762e+09	0.474758	0.903883	0.501785	0.849068
AAGNEQNTLVCQDVKAYQSQN	C128	A0A0B3ZEA3	AUO97_RS01060	A1S_2434	A7M79_07750	hypothetical protein	1.56287e+09	2810271563	0.64262	1.79814	1	0.846509
YLKSKGLGKDCALVTDGRFSG	C508	A0A1E3MAB1	AUO97_RS07450	A1S_3455	ilvD	dihydroxy-acid dehydratase	2.5537e+08	5.12562e+08	0.667457	2.00713	1.12402	0.836462
LVVDGGASMRCALMGDMIAES --MSTVPFVTCDLLDDNPEKD	C80,C9	A0A059ZKA1	AUO97_RS15820	A1S_1619	rraA	ribonuclease E inhibitor RraA	3.83728e+08	7.88949e+08	0.672776	2.05601	1.15233	0.8353
RYHTVRGSLDCAGVKDRNQSR	C104	V5VG96	AUO97_RS11525	A1S_0866	rpsL	30S ribosomal protein S12	4.07998e+09	5801733832	0.587118	1.422	0.799556	0.830652
DFAEHRKALLCNDAQSIADYE HLQAEGKVVACVVATAGTTDA AEAMKNVKVICSENAHFSVQK	C13,C254,C200	A0A086I3X4	AUO97_RS01150	A1S_2453	ddc_1	aspartate aminotransferase family protein	1262548502	2.18279e+09	0.633549	1.72888	0.977438	0.82276
IFQFASVGEVCQDLKYKGEET	C71	A0A1E3MBH3	AUO97_RS17710	A1S_1965	lpxA	acyl-ACP--UDP-N-acetylglucosamine O-acyltransferase	2.94551e+07	4.43731e+07	0.601032	1.50647	0.856982	0.813831
GGSIRQPASFCGLTGLKPTYG AGPMARSAEDCAYLMNVIAGH RYDGVRYGYRCENPADLMDLY	C186,C223,C335	A0A1E3MBE7	AUO97_RS02895	A1S_2783	gatA	Asp-tRNA(Asn)/Glu-tRNA(Gln) amidotransferase GatCAB subunit A	8.52373e+08	1.88935e+09	0.689111	2.21658	1.28465	0.786965
GSKSAVINQLCPSLKWKVEPA	C145	A0A0F5EHC8	AUO97_RS04565	A1S_3112	A7N09_05455	hypothetical protein	247152512	3.67205e+08	0.597706	1.48574	0.862439	0.784689
ELGAEVRWTSCNIFSTQDHAA LDSLKAGAVVCNIGHFDTEID	C83,C317	A0A086I2J6	AUO97_RS00595	A1S_2334	ahcY	adenosylhomocysteinase	4.13491e+08	6.90899e+08	0.625593	1.67089	0.970884	0.783247
EKDDPQYIDACKTFSARWISL	C84	A0A081GYS3	AUO97_RS15390	A1S_1566	A7M79_10415	6-carboxytetrahydropterin synthase	168478736	228157101	0.575231	1.35422	0.788671	0.779966
ASRVNLSTTPCSERVKRLERD	C37	V5VJ98	AUO97_RS06715	A1S_0094	lrp_5	AsnC family transcriptional regulator	125744664	2.1558e+08	0.631598	1.71443	1	0.777726
RQAITSAGSGCMAALDAEKYL	C302	A0A1E3MAU0	AUO97_RS11570	A1S_0875	trxB	thioredoxin-disulfide reductase	3.94193e+08	7.05422e+08	0.641517	1.78953	1.04407	0.777369
PMMKVSERIACMQNFIQRMVE KVVNPEGGEFCKTMFYPAVVY DADLDLTVKECLLGALSFNGQ	C106,C395,C309	A0A1E3M7T2	AUO97_RS09875		BGC29_14895	NADP-dependent glyceraldehyde-3-phosphate dehydrogenase	4.39993e+08	6.84864e+08	0.608846	1.55653	0.90931	0.775494
KKNISKLINSCYRKLGLKDTV KIFGPVKDYECLCGKYKRMKY TFKPERDGLFCAKIFGPVKDY FGPVKDYECLCGKYKRMKYKG TVGPTLRLHQCGLPKKMALEL	C613,C75,C63,C77,C371	A0A059ZHD8	AUO97_RS08875	A1S_0288	rpoC	DNA-directed RNA polymerase subunit beta'	3.52027e+09	5.92168e+09	0.627167	1.68216	0.986364	0.770126
DLMSKHRCPKCGTAMDSYVID IKGYDGPTIPCDKCDGEMQLK RTGTTGVFLGCSGYNLPPKER	C681,C727,C635	A0A059ZM26	AUO97_RS09625	A1S_0439	topA	type I DNA topoisomerase	2.99705e+09	3.82735e+09	0.560833	1.27704	0.75337	0.76137
TPHFDFVAGECAKGLGVVALE	C99	V5V8Q6	AUO97_RS07785	A1S_3389	ribH	6,7-dimethyl-8-ribityllumazine synthase	3.90443e+08	6.34214e+08	0.618952	1.62434	0.96182	0.756017
YARSQGHPLLCQIEPKA----	C131	V5VCS6	AUO97_RS17385	A1S_1911	clpS	ATP-dependent Clp protease adapter ClpS	63740581	107121945	0.626948	1.68059	1	0.74897
TPEDMRDVIACLEHRAATNQQ	C124	A0A086HXN0	AUO97_RS19230	A1S_2219	lutR_2	FadR family transcriptional regulator	2.93457e+07	4.9244e+07	0.626597	1.67807	1	0.746801
LGTKYSEALGCKVLGEDGKPF DGKPFTVTMGCYGIGVTRVVA TPNQKTIADVCQFLNADPKQS	C430,C446,C266	A0A059ZN63	AUO97_RS03085	A1S_2819	proS	proline--tRNA ligase	5.84013e+08	9.80096e+08	0.626616	1.67821	1.00312	0.742422
EPDGLNINENCGSTHPESLQK TDANGRYIEFCKSTFPYHFDL DLNNLKIVVDCAHGAAYSVGP	C217,C162,C181	A0A0E1JI29	AUO97_RS05650	A1S_3320	glmM_1	phosphoglucosamine mutase	4.31907e+08	8.23187e+08	0.655877	1.90594	1.16125	0.714827
SGSLADVLKDCDVIIDFTAPA	C71	A0A059ZJ34	AUO97_RS07510	A1S_3442	dapB	4-hydroxy-tetrahydrodipicolinate reductase	4.56019e+08	773860132	0.629216	1.69699	1.03516	0.71312
AAIYCSGAKSCEFERLNDITV ENLGQNAAIYCSGAKSCEFER	C55,C49	A0A059ZS95	AUO97_RS09520	A1S_0419	A7M79_04260	hypothetical protein	8.19016e+07	1.33328e+08	0.619469	1.62791	1	0.703017
AKPLLQARQGCLLTLTYQGSE	C143	A0A0H4UG33	AUO97_RS10095	A1S_0534	fabI	enoyl-ACP reductase	1.75026e+09	2.97841e+09	0.629862	1.70169	1.06671	0.673806
VAPSGEGATRCILMALEEAKQ VVITGMGINSCIGNSLEEVTH	C278,C14	V5VFT6	AUO97_RS11515	A1S_0863	fabB_1	beta-ketoacyl-[acyl-carrier-protein] synthase II	7.55908e+08	1.1994e+09	0.613408	1.5867	1.00027	0.665644
QSDIQGVKFVCANTDKQALDC CANTDKQALDCMNAPFKIQLG	C48,C58	V5V8B6	AUO97_RS05710	A1S_3331	ftsZ	cell division protein FtsZ	3.33638e+09	4.35539e+09	0.566241	1.30543	0.824913	0.662208
RVPTLGVIPECPSVLQASNEG HNEGRIRKHLCITRFNPERAD ELSQEFDYIICDSPAGIERGA	C214,C178,C118	V5VG33	AUO97_RS11595	A1S_0880	minD	septum site-determining protein MinD	4.70544e+08	7.83732e+08	0.624848	1.66559	1.0588	0.653606
RRVFDNLKAVCEAAGGTLADI	C62	V5V988	AUO97_RS04880	A1S_3173	yabJ	RidA family protein	4.47639e+09	6914099283	0.607006	1.54457	0.987491	0.645364
---MPFFVLSCTDNEGTLEKR	C8	V5V9S1	AUO97_RS03630	A1S_2922	yciI	hypothetical protein	2.62761e+08	3.55723e+08	0.575153	1.35379	0.869382	0.638943
ELALPPVKVHCSVLAEDAIKA VGTGMVGAPACGDVMRLQIQV IEEARFKTYGCGSAIASSSLV	C106,C37,C63	V5VDU6	AUO97_RS15875	A1S_1631	iscU	Fe-S cluster assembly scaffold IscU	3.78714e+09	6.49125e+09	0.631544	1.71402	1.10163	0.637742
GFTQDDAHIFCTKEQIGKEVA GRVNDRLVDACDLITEDSTLQ LPIRLAEFGSCHRNEPSGSLH	C387,C48,C360	A0A059ZTZ6	AUO97_RS10380	A1S_0592	thrS_2	threonine--tRNA ligase	3626668124	4.19672e+09	0.536432	1.15718	0.747232	0.63099
TNAGMNQFKDCFLGLEKRDYV	C48	A0A059ZTE3	AUO97_RS13275	A1S_1176	alaS	alanine--tRNA ligase	3.42384e+08	5.24455e+08	0.60502	1.53177	0.990431	0.629074
EGQEQQVLDVCSVGINLFRQL RAMGHDVTYVCADDAHGTAIM	C475,C46	A0A1E3M178	AUO97_RS11095	A1S_0778	metG	methionine--tRNA ligase	1.3066e+08	1.40319e+08	0.517822	1.07392	0.694542	0.628756
IETDEVLDYVCHLEG------ KKSNVYFGGACISHTVQFEDG PERMEIISGECRVKIADSNES	C104,C23,C65	V5VH09	AUO97_RS09050	A1S_0323	ppnP	hypothetical protein	1929900349	3.61769e+09	0.652119	1.87455	1.21382	0.62699
EKIRKQMTDECLVTPHDKMPN	C106	A0A0H4UKI1	AUO97_RS18775	A1S_2129	A7M79_18970	hypothetical protein	3.39682e+07	5.31185e+07	0.60995	1.56377	1.01499	0.623568
IAQCQKSGGTCAFIDAEHALD TTMTLQAIAQCQKSGGTCAFI	C89,C82	V5VDZ0	AUO97_RS17690	A1S_1962	recA	DNA recombination/repair protein RecA	3.40462e+09	4760400109	0.583024	1.39822	0.907609	0.623446
LTKFNYPEIRCVTTSQENDYI VDVIHSFNDICLTNNKWVVTF	C15,C69	V5REB2	AUO97_RS06920	A1S_0058	wafV	glycosyl transferase	2.8275e+08	3.50566e+08	0.553541	1.23984	0.807953	0.617817
DEDKIISAASCTTNAITPILK CQVLRIAEQMCGVSYKKIPAE	C292,C472	A0A1E3M8X8	AUO97_RS01395	A1S_2501	BGC29_03420	glyceraldehyde-3-phosphate dehydrogenase	4.9163e+09	6.92175e+09	0.584704	1.40792	0.919728	0.614286
NGFGKSAATSCDWVLRSALIQ NETTSTTTYDCYKGTMMAGVA	C83,C126	A0A1E3M7J6	AUO97_RS10055	A1S_0526	A7M79_04840	hypothetical protein	1.43295e+09	1.83996e+09	0.56218	1.28404	0.841712	0.609295
VKVGIGPGSICTTRIVAGIGM	C304	A0A059ZJE9	AUO97_RS05655	A1S_3321	guaB_2	IMP dehydrogenase	6.98931e+08	1.54233e+09	0.688153	2.2067	1.44672	0.609099
HVVDLANAHLCALNNRLQAQG	C246	N0ABY7	AUO97_RS06875	A1S_0065	gne1	UDP-glucose 4-epimerase GalE	3.17731e+08	552839295	0.635031	1.73996	1.14627	0.60211
--MARVTVEDCLDHVDNRFEL	C9	V5V9E1	AUO97_RS04870	A1S_3171	rpoZ	DNA-directed RNA polymerase subunit omega	1.3986e+09	1.86763e+09	0.5718	1.33536	0.884968	0.59353
KIATDLQLSRCLILSTGELKS	C98	V5VAG6	AUO97_RS01495	A1S_2519	rnc	ribonuclease 3	5.22119e+07	7.86722e+07	0.601083	1.50679	1	0.591475
KVSHPIVFGHCVKIYYKEAFE REEIIEDLHACQEHRPALAMV ISASVAQLTACIKELQSKGYA EKTIKARYGKCLGSAVNPVLR DSMFMSKKALCDFYEKQLDDC	C272,C324,C98,C131,C235	V5VCI0	AUO97_RS01285	A1S_2477	icd_2	NADP-dependent isocitrate dehydrogenase	5.8129e+09	9.14325e+09	0.611337	1.57292	1.04718	0.586936
LWSAAKAEVICMDVAKHDEVL ADGLKIMGIDCTPTEDGIIIE	C178,C668	A0A0Q2AMY9	AUO97_RS00290	A1S_2276	aroA	bifunctional prephenate dehydrogenase/3-phosphoshikimate 1-carboxyvinyltransferase	209017207	3.41097e+08	0.620048	1.63191	1.08915	0.58336
AYRMQGQTFDCGSKIGYLKAV QPLGLGHAVLCAKSVVGQDDF	C258,C115	V5RCV3	AUO97_RS06890	A1S_0062	galU	UTP--glucose-1-phosphate uridylyltransferase	2.26371e+08	320423966	0.586004	1.41548	0.948383	0.577751
TAHILEHTALCGSEKFPVRDP LQAPKQFLLVCEEHQSERLVE GGGASYDGNACSFRFFSYRDP IVQGQLREIICNRMDTPLNLY	C80,C751,C853,C543	A0A1E3M991	AUO97_RS17435	A1S_1920	A7M79_14605	peptidase M16	1.60267e+09	2.63117e+09	0.621462	1.64174	1.10009	0.577608
LSLCKNTEFACEVTLQPLRRY RSKAGDFLSLCKNTEFACEVT	C57,C50	A0A1E3M6A9	AUO97_RS00765	A1S_2370	hemE	uroporphyrinogen decarboxylase	8.07325e+08	1.31786e+09	0.620115	1.63238	1.09403	0.577325
ARRGTEGPVFCFAGHTDVVPT LEKRNEKITWCLVGEPSSTHK	C64,C160	A0A0G4QUE5	AUO97_RS03035	A1S_2810	dapE	succinyl-diaminopimelate desuccinylase	5.32838e+08	6.75271e+08	0.558949	1.26731	0.865867	0.549552
LLNSALKRIRCMQQDGVTTIE DQSDAYIEHICTEMLPKLHAE EKLPMTVKSTCLAAHALPPEY	C123,C189,C167	A0A1E3MAB4	AUO97_RS07715	A1S_3403	hutI	imidazolonepropionase	1.17614e+09	1.78453e+09	0.602744	1.51727	1.04144	0.542904
NGKGNVEYWVCEIKPGKILYE	C95	V5VB35	AUO97_RS04370	A1S_3074	rplP	50S ribosomal protein L16	6.10794e+08	9.04709e+08	0.596969	1.4812	1.01833	0.540557
GVSTLELDTICRNHIENVQHA	C52	V5VCW7	AUO97_RS00550	A1S_2324	map	type I methionyl aminopeptidase	9.81224e+09	12141241828	0.553044	1.23736	0.851914	0.538482
AAIAAENFPFCTIEPNTGIVP ETDAIAHVVRCFEDENVIHVN ------MGFNCGIVGLPNVGK	C35,C106,C5	V5VDU5	AUO97_RS14925	A1S_1481	ychF	redox-regulated ATPase YchF	1.45075e+09	1.9561e+09	0.574167	1.34834	0.931992	0.532794
TFRRSCREGICGSDGVNINGK VNINGKNGLACLQNLNDLPEK	C62,C77	V5VAD3	AUO97_RS02510	A1S_2714	sdhB	succinate dehydrogenase iron-sulfur subunit	3.05291e+09	4.09184e+09	0.572706	1.34031	0.930517	0.526463
AIFLNAARGTCVVIEDLADAI	C244	V5V9G0	AUO97_RS04765	A1S_3152	serA	phosphoglycerate dehydrogenase	9.01986e+08	1.39244e+09	0.606879	1.54375	1.07791	0.518202
RAVSDLEQAVCDRDIILVAIP	C89	V5VBP3	AUO97_RS00185	A1S_2257	gpsA	glycerol-3-phosphate dehydrogenase (NAD(P)(+))	501740965	7.15997e+08	0.587973	1.42703	1	0.513011
MKEEPCPVARCVNLIGDRWSL	C17	A0A1E3M1Y4	AUO97_RS13605	A1S_1232	A7M79_13450	transcriptional regulator	3.77326e+07	5.3839e+07	0.587944	1.42686	1	0.51284
HPAAEGKAQYCEVEGNAPFDK TQNTAIIGNTCLYGATGGKLF EGLQAAITRICEESAQAVRDG IAADGKTGDGCGLLLAMPKQF	C1212,C1341,C609,C68	A0A077GBU6	AUO97_RS04930	A1S_3185	gltB_1	glutamate synthase large subunit	6.87345e+08	1.34513e+09	0.661819	1.957	1.37607	0.508089
IVGQVSVDKSCIFLSLTNNEL	C40	A0A1E3M7B0	AUO97_RS08310		BGC29_17885	hypothetical protein	3.37156e+07	47912669	0.586962	1.42109	1	0.506993
GVIEGVGPRYCPSIEDKIHRF EMTGADLSKECSAIDLLKRPN	C277,C507	A0A1E3M1U1	AUO97_RS19035	A1S_2182	mnmG	tRNA uridine-5-carboxymethylaminomethyl(34) synthesis enzyme MnmG	5.21779e+08	6.28458e+08	0.546373	1.20445	0.851712	0.499942
AAKRDIVQVTCINPRDFAEGN	C35	A0A0B9W3R4	AUO97_RS04810	A1S_3162	trmD	tRNA (guanosine(37)-N1)-methyltransferase TrmD	92706596	1.31088e+08	0.585752	1.41401	1	0.499794
LKKDVWVDGECLGETARGIFF	C68	A0A0H4UJE1	AUO97_RS06415	A1S_0157	A7M79_11610	DUF2846 domain-containing protein	2.79108e+08	182189748	0.39495	0.652757	0.461789	0.499312
KLGENTITIDCDVIQADGGTR LVEFGHTKVLCTASIDNSVPR	C116,C39	V5VJE8	AUO97_RS07000	A1S_0042	rph	ribonuclease PH	2.75055e+09	3.58708e+09	0.565997	1.30413	0.926125	0.493812
DTGDMMYKTYCPITSEDTSAT QAVLDTPKYGCLNIHGSLLPR KLAAQGATAICAVLESEETLQ	C158,C108,C182	A0A0D5YC66	AUO97_RS07445	A1S_3456	fmt	methionyl-tRNA formyltransferase	2.73444e+09	3.69421e+09	0.574647	1.35099	0.965431	0.484772
DRLKTDIEKICAAEIDLFGSA	C208	V5VB68	AUO97_RS01290	A1S_2478	A7M90_10150	serine protease	6.17888e+07	90926853	0.5954	1.47158	1.05298	0.48288
LFHKDNQNLKCDLQNGSIGVF	C97	A0A1E3M5N2	AUO97_RS08235	A1S_0639	BGC29_17810	ParA family protein	3.35254e+08	4.66932e+08	0.582074	1.39277	1	0.477956
-----MATMQCDVVSVKESIY	C6	V5VHG0	AUO97_RS06420	A1S_0156	atpC	ATP synthase epsilon chain	1.03088e+08	1.12662e+08	0.522187	1.09287	0.786953	0.473774
TNVKMSINPFCEIAVEEAVRL	C39	V5VAR4	AUO97_RS02050	A1S_2628	etfB	electron transfer flavoprotein subunit beta/FixA family protein	5.35568e+08	7.4724e+08	0.582504	1.39523	1.0083	0.468583
LMASSSALADCSPLLKDPQAD EQSQRSYQQYCAFNDDINKHI	C497,C65	A0A1E3M3W0	AUO97_RS06495	A1S_0140	maeA	NAD-dependent malic enzyme	5.24113e+08	1362276717	0.722161	2.5992	1.8918	0.458312
YECLGVIEYRCITSVLYKYLR	C79	A0A1E3MAZ2	AUO97_RS01705	A1S_2559	BGC29_00040	hypothetical protein	7.58861e+07	7.99309e+07	0.51298	1.0533	0.769097	0.453681
LAYSPGVAAPCLEIERDPSAA DYPNQVNNALCFPYIFRGALD INLEDIKAPECFYIEKKLRER	C48,C322,C144	A0A059ZKD0	AUO97_RS00615	A1S_2338	maeB_1	NADP-dependent malic enzyme	4.20649e+09	5.70501e+09	0.575595	1.35624	0.995628	0.445933
HPVTQVQERICQFFTKAGFTV	C116	A0A059ZTY9	AUO97_RS10445	A1S_0601	pheS	phenylalanine--tRNA ligase subunit alpha	2.40997e+08	3.69631e+08	0.605329	1.53376	1.12925	0.441713
AENETRYTAICDLKGRIHFGL QREGVNYDKGCYLGQEIVARL	C42,C155	A0A0H4UBV1	AUO97_RS03110	A1S_2824	BGC29_01420	folate-binding protein YgfZ	1.43296e+09	2.86924e+09	0.666924	2.00231	1.47434	0.441599
ASRTVPFVSKCIGESLAKVAA AYNREEFLEICERGFDLSPTH PTMGGQTALNCALALDENGVL YQVLKEAGLECESVNKVTEGR EDGYETIMVNCNPETVSTDYD LDDATEVDVDCVSDGKDVVIG GESLAKVAARCMAGQSLESQG DEAMRKIGLECPKAAIAETME	C855,C192,C98,C993,C600,C765,C867,C143	A0A081H230	AUO97_RS02405	A1S_2687	carB	carbamoyl-phosphate synthase large subunit	9.87468e+09	1.28315e+10	0.56511	1.29943	0.958949	0.438354
EQKDLLRFLTCGNVDDGKSTL	C30	A0A0D7SA90	AUO97_RS12220	A1S_1001	cysN	sulfate adenylyltransferase subunit CysN	2.19437e+08	2.65096e+08	0.547117	1.20807	0.892541	0.436719
IYAIEKDIPKCHIAMEALKHS	C229	A0A1E3M1Y8	AUO97_RS18585	A1S_2092	A7M79_18790	aminopeptidase N	3.79329e+07	4.73612e+07	0.555269	1.24855	0.931972	0.421897
LENSAQLIDVCRKLSASEIAN	C38	A0A1E3M5Z4	AUO97_RS00240	A1S_2267	yaaA	peroxide stress protein YaaA	1.05833e+08	1.41241e+08	0.571654	1.33456	1	0.416365
NIADTDAALECVKSFAKPACV ACVIVKHANPCGVAVSLDGIK IDNAAKAGIKCIIQPGGSMRD GAKKNVRVLVCGELPAIDARA	C265,C283,C490,C359	A0A1E3M683	AUO97_RS19060	A1S_2188	purH	bifunctional phosphoribosylaminoimidazolecarboxamide formyltransferase/IMP cyclohydrolase PurH	4.72015e+09	6.28868e+09	0.57124	1.33231	1	0.413926
EFLLDLQARICAGLEQQEKAG	C24	A0A077GNW2	AUO97_RS04545	A1S_3108	hemF	oxygen-dependent coproporphyrinogen oxidase	7.4188e+08	1.15157e+09	0.608185	1.55223	1.16951	0.40843
EDTRGRLVMSCMTPASDNTYI FNGSVNQYFLCDKGRFGTGYV SLGSVGSCRQCAVTQYANPED	C67,C263,C48	A0A098SGG9	AUO97_RS10980	A1S_0757	nuoG	NADH-quinone oxidoreductase subunit NuoG	1.03461e+09	1.35079e+09	0.566274	1.3056	0.987172	0.403342
DEFIKQANDFCRPPKGQKPDP	C35	V5VAY5	AUO97_RS01235	A1S_2469	A7M90_10205	DUF3144 domain-containing protein	9.25442e+07	1.12403e+08	0.548449	1.21459	0.919573	0.401432
VQEPEFVEEACKRFAGHIIVG	C118	V5V914	AUO97_RS05205	A1S_3238	hisA	1-(5-phosphoribosyl)-5-((5- phosphoribosylamino)methylideneamino)imidazole-4- carboxamide isomerase	1.72861e+09	3.22339e+09	0.650927	1.86473	1.41319	0.40001
AMNEDAANLGCLAPDEAPKAT	C107	A0A059ZMZ4	AUO97_RS13635	A1S_1235	cysS_2	cysteine--tRNA ligase	2.89522e+08	5.8243e+08	0.667961	2.01169	1.53715	0.38815
TYFKDVPVLLCDKIKPDDDAK	C75	A0A059ZK14	AUO97_RS00180	A1S_2256	sixA	phosphohistidine phosphatase	2.83645e+08	5.53087e+08	0.661009	1.94993	1.49255	0.385639
LFGAGEESIECRLFEEHEIPW	C133	V5VGB8	AUO97_RS10655	A1S_0696	A7M79_19370	NUDIX hydrolase	127552439	5.34629e+08	0.807375	4.19144	3.21235	0.383818
AIYLVRSGRICVAGLNMNNVY	C377	V5VJC1	AUO97_RS06845	A1S_0071	tyrB	aspartate/tyrosine/aromatic aminotransferase	6.09747e+08	8.86379e+08	0.59245	1.45368	1.11871	0.377874
LMDRNAPEALCDTPETAYSDT	C178	A0A1E3M522	AUO97_RS07270	A1S_2972	guaD	guanine deaminase	1.97746e+08	283062641	0.588722	1.43144	1.10562	0.372612
YGLMTTDKDLCEDVHRIFQEL ILPKLREEDICFLRRGELTPA DRNLFNRVEACFPIEDPALKK	C489,C123,C633	A0A077GBE0	AUO97_RS12165	A1S_0990	ppk1	polyphosphate kinase 1	1.62833e+09	2.10775e+09	0.564161	1.29443	1	0.372315
FPVPESRNAPCPCGSGLKYKQ VPESRNAPCPCGSGLKYKQCH	C892,C894	A0A1E3MBS1	AUO97_RS03295	A1S_2862	secA	protein translocase subunit SecA	204300002	1.84642e+08	0.474728	0.903776	0.702314	0.363849
VSVNTVRWIHCDDEKILNEFK YRLKEEYKVDCVYEPVSVNTV	C477,C462	A0A1E3M7E5	AUO97_RS10200	A1S_0554	prfC	peptide chain release factor 3	1.39809e+09	1.54352e+09	0.524721	1.10403	0.862693	0.355854
DLSTLGNTLPCLGIIDLPKTA	C97	A0A0G4QU74	AUO97_RS01900	A1S_2597	rlmB_2	RNA methyltransferase	4.73614e+07	6.0586e+07	0.561255	1.27923	1	0.355274
DNLAYSFEKTCDELVLAGLEK	C144	A0A0F5XQ60	AUO97_RS02825	A1S_2769	A7M79_16895	PaaX family transcriptional regulator	9.23845e+07	1.18099e+08	0.561085	1.27835	1	0.354279
WNDSYQENVRCFTNNIPQKDG	C281	A0A1E3M6R0	AUO97_RS07340	A1S_0004	gyrB	DNA topoisomerase (ATP-hydrolyzing) subunit B	1.86473e+08	2.6166e+08	0.58389	1.40321	1.09906	0.352455
MGGRGAVREVCDMLLIAKGIY	C157	V5VEL5	AUO97_RS13645	A1S_1237	kdsC	3-deoxy-D-manno-octulosonate 8-phosphate phosphatase	2.15615e+08	2.57493e+08	0.544259	1.19423	0.93866	0.347403
PETGEIETHYCDPIGHRQDAG	C226	V5VE81	AUO97_RS14885	A1S_1475	purT_2	phosphoribosylglycinamide formyltransferase 2	8.62877e+08	1.4177e+09	0.621641	1.64299	1.29573	0.342557
VVRWVDLGVGCSKVPDINNVG LVVPVRNARYCLNAANARWGS QAASDLIFKGCEQPSGYTEPL	C613,C124,C697	A0A059ZRX9	AUO97_RS15725	A1S_1601	glcB	malate synthase G	1.88647e+09	3.22747e+09	0.631112	1.71085	1.34984	0.341919
LIQKYDDINACLSQLDQQKLT RELNELVQDNCQQNLPLHIAP QLLDFIYRVNCFGIELLKLDI ISTEKLFQQICDLKIELVLTA	C162,C237,C388,C132	V5V8J6	AUO97_RS07475	A1S_3449	ppc	phosphoenolpyruvate carboxylase	1.32676e+09	3.56687e+09	0.72888	2.6884	2.12351	0.340302
NMAEGSFRADCNVSLRRPGQP	C206	A0A1E3MBH2	AUO97_RS02900	A1S_2784	gatB	Asp-tRNA(Asn)/Glu-tRNA(Gln) amidotransferase subunit GatB	1149753294	1411522505	0.551101	1.22767	0.976952	0.329568
MIEDGDKVMVCVSGGKDSYTL	C53	A0A1E3MB19	AUO97_RS02235	A1S_2656	ttcA	tRNA 2-thiocytidine(32) synthetase TtcA	8.26653e+07	1.03732e+08	0.55651	1.25484	1	0.327507
RELISNASDACDKLRFEGINH VTTRLVDSPACLVTSEGELSP	C45,C556	A0A0D7R8B4	AUO97_RS08915		htpG	molecular chaperone HtpG	1.41379e+09	1.32516e+09	0.48382	0.937309	0.75017	0.321306
QRNDVEYGIPCGLSETEEKKL ETEEKKLQALCLRAFQAVGAE	C225,C239	V5V8X3	AUO97_RS05725	A1S_3334	ddl	D-alanine--D-alanine ligase	3.03849e+09	4529719267	0.598519	1.49078	1.1945	0.319655
DEKYLELAVRCLHTAFGLDRE AIAAALKADECQIYTDVDGVY	C408,C169	V5VES9	AUO97_RS12970	A1S_1142	lysC	aspartate kinase	882521631	1.21831e+09	0.579919	1.38049	1.10751	0.317869
RKIKSTEIEACNKAGVKQIQE VFQEKMVEAGCEAYEYFKSLD GGSSAGLKQFCQGVGDNTIDV	C99,C193,C74	A0A059ZII7	AUO97_RS01125	A1S_2448	sphX_2	phosphonate ABC transporter substrate-binding protein	6.69089e+08	8.30056e+08	0.553686	1.24058	1	0.31101
FRIPRNVLTVCLGKSTYARCG	C109	A0A1E3M1F6	AUO97_RS11130	A1S_0784	dcd	deoxycytidine triphosphate deaminase	2.13388e+09	2.6187e+09	0.551006	1.2272	0.99745	0.299057
GKIAEGSVIVCTVTGNGLKDP LKDPDTAIKQCADAVMLSIDA AVEEGSKAIICASTGNTSAAA	C339,C356,C87	B4YSY3	AUO97_RS08635	A1S_0238	thrC	threonine synthase	1.25464e+09	1754666919	0.583081	1.39855	1.13857	0.29671
NNIDIQTLTICNVATSSMVRE CGIVGGVAERCVTEILIEGLK LSELFVEKQHCLFLGRGTHYP ---------MCGIVGGVAERC	C377,C12,C471,C2	A0A1E3MC42	AUO97_RS07760	A1S_3396	glmS	glutamine--fructose-6-phosphate transaminase (isomerizing)	3.82509e+09	4.67896e+09	0.550203	1.22323	1	0.290692
------MERICMTEEVPEREA	C5	A0A1E3M955	AUO97_RS17450		BGC29_13130	Rieske (2Fe-2S) protein	155532719	1.84627e+08	0.542766	1.18706	0.972883	0.287058
GKAMAMFQTKCIDTITANPEH QTKFEAIEYSCNQLIRGNFHD IDTITANPEHCKALVENSIGI IKALAMVKLACAEANYNLKNL	C393,C83,C404,C61	A0A059ZFI4	AUO97_RS16390	A1S_1726	aspA	aspartate ammonia-lyase	1.24251e+09	1.93312e+09	0.608737	1.55583	1.27618	0.285851
HIPNKKDGGVCLGGKIAPIFF EGQGIRPGTYCEPKMTTVGSQ TLAQKMVGRACGLPEGQGIRP DASAERSAAGCAITLSEEKVA DLSEIKEPILCCPNDPDDAKL LSEIKEPILCCPNDPDDAKLL	C273,C409,C395,C615,C691,C692	V5VBJ4	AUO97_RS18765	A1S_2127	acnB_2	bifunctional aconitate hydratase 2/2-methylisocitrate dehydratase	2.12041e+10	2.58157e+10	0.549039	1.21749	1	0.283905
EIVANAEPPVCKIMDYNKHLF	C23	A0A089XMY2	AUO97_RS10385	A1S_0593	A7M79_05280	translation initiation factor IF-3	1.75062e+08	1.88388e+08	0.518332	1.07612	0.889143	0.27535
NDYDISDSKDCEKFANQFIQE	C15	V5VHS3	AUO97_RS06520	A1S_0134	yhhW_2	pirin family protein	26264660	6.64935e+07	0.716848	2.53167	2.10071	0.26921
ILESGVVGRACAPSGASTGSR AGSDIMLALDCASSEFYKNGQ	C36,C246	V5VCM0	AUO97_RS17315	A1S_1898	eno	enolase	4.86982e+08	6.29945e+08	0.563998	1.29357	1.08567	0.252769
FAKEIQPQHVCFVPERRQEVT	C91	V5VAU2	AUO97_RS01475	A1S_2516	pdxJ	pyridoxine 5'-phosphate synthase	1.05021e+09	1.4641e+09	0.582306	1.3941	1.17316	0.24893
AIITNRGGRTCHAAIIARELG YLLKQKGTVLCEGRSIGQRIG KALLSMAIHACRKAGKYVGIC CRKAGKYVGICGQGPSDHPDL SRYVSDNFRDCFELECRALKK DNFRDCFELECRALKKVRDEM	C417,C357,C738,C748,C618,C623	V5VBF2	AUO97_RS18950	A1S_2164	ppsA	phosphoenolpyruvate synthase	1.74681e+10	2.6123e+10	0.599273	1.49547	1.26305	0.243683
EPEHYLPVEECGGSFEKGVCA ECGGSFEKGVCAGHIERLGKV	C34,C43	V5VAF5	AUO97_RS05625	A1S_3315	sdpR	transcriptional regulator	2.03679e+09	2.88906e+09	0.58651	1.41844	1.1985	0.243075
TQIDDRFNRACEILLQCKGRV FNRACEILLQCKGRVVITGMG	C37,C43	A0A059ZSQ4	AUO97_RS13640	A1S_1236	kdsD_1	KpsF/GutQ family sugar-phosphate isomerase	7.61139e+07	1.22227e+08	0.616247	1.60584	1.35697	0.242943
GNKDGLFTAICDYRREMFFKD	C75	V5VCD4	AUO97_RS17780	A1S_1979	comR_2	TetR/AcrR family transcriptional regulator	7.81879e+07	9.23622e+07	0.541555	1.18129	1	0.240357
LGGKRVRPALCYATASLQDNP ILATASSKMVCGQVLDLQAEA	C56,C163	A0A077GIW6	AUO97_RS02785	A1S_2760	ispA	polyprenyl synthetase family protein	1.61807e+08	190664662	0.540936	1.17835	1	0.236764
IYRFDEYTFECLIKHSAGKYL	C114	A0A090BE82	AUO97_RS07975	A1S_3555	BGC29_17550	hypothetical protein	7.79846e+07	9.18445e+07	0.540806	1.17773	1	0.236005
ATIAARLGLECVVYMGAEDVK	C142	V5V9G4	AUO97_RS03355	A1S_2875	trpB_3	tryptophan synthase subunit beta	6.88196e+07	1.17821e+08	0.631272	1.71203	1.45578	0.233913
MMIGIQLPKDCAELVAIARDE	C351	A0A0Q1LLS3	AUO97_RS17535	A1S_1936	argD	aspartate aminotransferase family protein	3.94087e+08	5.24745e+08	0.5711	1.33154	1.1335	0.232311
GNGTRLVGPNCPGVITPGECK NCPGVITPGECKIGIMPGHIH	C126,C135	A0A0Q1DNT0	AUO97_RS02480	A1S_2719	sucD	succinate--CoA ligase subunit alpha	3425055871	3583572369	0.511309	1.04628	0.894116	0.226738
NVENFIRGANCTVLTIGENFK FIFAYEYSPTCQKMMRRIAQS	C152,C177	V5VEI3	AUO97_RS13690	A1S_1246	A7M79_13535	universal stress protein	7.10237e+08	8.29214e+08	0.538643	1.16752	1	0.223445
KEEILEVPVTCRLDTEEEVSV	C838	A0A1E3M3Z1	AUO97_RS06825	A1S_0076	BGC29_04355	Fe/S-dependent 2-methylisocitrate dehydratase AcnD	6.24394e+07	6.66119e+07	0.516166	1.06683	0.921383	0.21145
IDGELATSSTCPRLEGEYHGS	C195	A0A1E3M1J7	AUO97_RS11310	A1S_0821	A7M79_02510	hydroxymethylpyrimidine/phosphomethylpyrimidine kinase	5.2802e+07	9.18107e+07	0.634873	1.73877	1.50801	0.205427
ENTFADKVFFCNSGAEANEAA EIRGKGLLIGCVLKAEYAGKA AAKAVINEQTCAVIVEPVQGE	C104,C343,C187	A0A1E3M9K5	AUO97_RS04675	A1S_3132	argD	aspartate aminotransferase family protein	9.7589e+08	1.322e+09	0.57531	1.35466	1.17626	0.203722
KNVLDPIVEHCVKTGVRALTV	C49	A0A1E3M9A3	AUO97_RS17750	A1S_1973	uppS	di-trans,poly-cis-decaprenylcistransferase	1.73633e+08	1.98002e+08	0.532787	1.14035	1	0.189476
THFADLPKGICGTGDSFETGQ SFETGQPKVACDVVDMEGYAL	C115,C130	V5VI49	AUO97_RS07090	A1S_0024	mtnN_1	5'-nucleosidase	522451246	5.93161e+08	0.531691	1.13534	0.99609	0.18878
CDKAIELFAKCTGEPTEGYIK	C110	A0A1E3M5C2	AUO97_RS07940	A1S_0654	BGC29_17515	ArsR family transcriptional regulator	5.26444e+08	5.98855e+08	0.532174	1.13755	1	0.185927
DYQPNQILVSCGGKQSFFNLA	C99	A0A1E3M689	AUO97_RS01430	A1S_2508	BGC29_03455	pyridoxal phosphate-dependent aminotransferase	3169203892	3973145918	0.55628	1.25367	1.10278	0.185023
LIAGNNDEGICDVTEKDGLLC	C377	A0A1E3MB32	AUO97_RS01925	A1S_2602	BGC29_00255	rhombotarget A	153012356	1.7242e+08	0.529818	1.12684	1	0.172278
GQLKGSLLQYCSPDIAAGIET	C337	A0A059ZEC1	AUO97_RS01840	A1S_2586	dgt	deoxyguanosinetriphosphate triphosphohydrolase	7.13559e+06	2.11969e+07	0.748148	2.97059	2.64097	0.169683
ERGLVEVNDHCATSVEGVYAI KEQTFDKLIVCVGRKAYAEGL	C306,C275	A0A077GKK9	AUO97_RS02490	A1S_2717	lpdA	dihydrolipoyl dehydrogenase	1.88024e+08	2.27162e+08	0.547133	1.20815	1.07492	0.168581
LKDVTTGDTLCDEKNIITLER DEIRAGDIAACVGLKDVTTGD	C398,C385	V5VFS5	AUO97_RS11535	A1S_0868	fusA	elongation factor G	1.08014e+11	126800268828	0.540003	1.17393	1.04615	0.16625
QYVHSHPGEVCPAKWKEGEAT	C166	V5VEN5	AUO97_RS13420	A1S_1205	ahpC_2	Alkyl hydroperoxide reductase C	6281591774	11082740865	0.638247	1.76432	1.59179	0.148459
PLNIVLKLVECNGQSVAKISD	C365	V5V853	AUO97_RS07835	A1S_3380	pncB	nicotinate phosphoribosyltransferase	6.63014e+07	1.00159e+08	0.601698	1.51066	1.3646	0.146701
GFSGERMDTPCESFSGGERAR DELLLVHGGKCTEFEGDLQDY	C428,C505	A0A1E3M4V1	AUO97_RS07355	A1S_0007	BGC29_18760	ABC transporter ATP-binding protein	4.09741e+08	4.53002e+08	0.525072	1.10558	1	0.144806
WKLFRDNQANCVSEEAQKLVG IGSPNPASQYCVEQGGKLEIR RNEANGQVGYCHLPNGQVVEE	C81,C40,C60	A0A059ZUR8	AUO97_RS14095	A1S_1321	A7M79_13795	DUF333 domain-containing protein	2.14186e+09	3.56324e+09	0.624571	1.66362	1.50498	0.144579
EAIQGFPGRDCQPAPLPAPAD	C430	A0A098SPG7	AUO97_RS01195	A1S_2462	rapA	RNA polymerase-associated protein RapA	1.83169e+08	1.77768e+08	0.492518	0.970514	0.886077	0.131316
THIPTGTVVECQEERSQHKNK	C257	V5VC16	AUO97_RS18885	A1S_2154	prfA	peptide chain release factor 1	1.16712e+09	1.47464e+09	0.558204	1.26349	1.16365	0.118759
SEQIIPLKEDCILVGKYVGSF IQTGEMVVVRCGNEATFKALV	C190,C154	A0A1E3M2X5	AUO97_RS15510	A1S_1582	BGC29_05520	Cro/Cl family transcriptional regulator	4.37116e+08	4.7448e+08	0.520494	1.08548	1	0.11833
QFFVQDNKLSCQLYQRSADVF LQLTREPLPLCQLKLNPDVKD	C177,C244	A0A0F4EGJ3	AUO97_RS09725	A1S_0458	thyA	thymidylate synthase	2.12633e+09	2.52459e+09	0.542815	1.1873	1.09695	0.114186
YPNRQQQVPDCLQLTPETLKT YTKVACKLLDCNTGRCSDYPN	C78,C60	A0A081GUD4	AUO97_RS07585	A1S_3429	A7M79_16600	YcgN family cysteine cluster protein	8.02876e+08	8.64726e+08	0.518545	1.07704	1	0.107066
LHKAIGDQLTCVFVDNGLLRL GFTITASTPSCPVAAVSDETR	C254,C160	A0A0R1BBX7	AUO97_RS06540	A1S_0130	guaA	glutamine-hydrolyzing GMP synthase	4.3778e+08	5.00245e+08	0.533296	1.14269	1.06237	0.105141
IIAQKNSGIKCVYVAIGQKQS	C194	V5VJ37	AUO97_RS06435	A1S_0153	atpA	ATP synthase subunit alpha	1.37693e+09	1.24204e+09	0.474249	0.90204	0.845727	0.0929981
NPELAAFIEECRMGSVAEADL	C294	V5VGT4	AUO97_RS10125	A1S_0542	leuS_1	leucine--tRNA ligase	6.18884e+08	6.18276e+08	0.499754	0.999017	0.937655	0.0914514
QRDGETAVFTCSSLKRMYRDI IGELLSERLACEFLDGDTLHS IQKLGVTDSVCRG--------	C79,C26,C168	V5VID1	AUO97_RS09870	A1S_0486	gntK	gluconokinase	4.55382e+09	4.85517e+09	0.516014	1.06618	1.00103	0.0909594
QQVKFFYRHRCINLQGTTLTL	C133	A0A1E3M806	AUO97_RS09350	A1S_0387	BGC29_15410	aminoacetone oxidase family FAD-binding enzyme	2.8069e+07	2.98547e+07	0.515414	1.06362	1	0.0889786
DADRIPENGLCTVRIWQKNIQ	C132	A0A1E3MD85	AUO97_RS02790	A1S_2761	prpF	2-methylaconitate cis-trans isomerase PrpF	2.17042e+08	2.93476e+08	0.57486	1.35216	1.27338	0.0866036
RAARLAAKSGCPTLIASGESD GHFDRGDVVECVDKQGKRVAV	C238,C325	V5VAI2	AUO97_RS01375	A1S_2497	proB	glutamate 5-kinase	5.57004e+08	5.89363e+08	0.514114	1.05809	1	0.0814684
NIDGQESKDGCAPEDVAELVA	C137	A0A1E3MAN6	AUO97_RS11690	A1S_0898	A7M79_06630	YggS family pyridoxal phosphate-dependent enzyme	2.36761e+08	2.50365e+08	0.513963	1.05746	1	0.0805974
ADAGYEIAINCAKEQGLHLPM GIGRAARNWECFDKIVDTLKN ISFQGLPARICWVGLGLRAKL	C545,C65,C412	V5V8P1	AUO97_RS07700	A1S_3406	hutU	urocanate hydratase	4.93376e+09	5.21528e+09	0.513869	1.05706	1	0.0800583
TPKVGFVSLGCPKALVDSERI SENGRVIVTGCLGKDEDKIRQ LEKIKLWREKCPDLVIRSTFV	C13,C78,C292	A0A059ZHB5	AUO97_RS17765	A1S_1976	rimO	30S ribosomal protein S12 methylthiotransferase RimO	8.16687e+08	1.01851e+09	0.554987	1.24713	1.191	0.0664335
RDELLNAAEECFRIHGINVPL	C22	V5VGB6	AUO97_RS11080	A1S_0776	A7M79_13245	TetR/AcrR family transcriptional regulator	3.12458e+07	3.26003e+07	0.510607	1.04335	1	0.0612205
RNFQKLDDVACILGLPGKRGE	C172	A0A1E3M9V2	AUO97_RS10310	A1S_0576	A7N09_02925	hypothetical protein	2.44765e+07	2.54921e+07	0.510162	1.04149	1	0.0586522
DRVKKPIAAVCHGAQLLAAAD	C118	A0A1E3MBK5	AUO97_RS02905	A1S_2785	BGC29_01215	glutamine amidotransferase	4.34244e+08	7.95446e+08	0.646867	1.8318	1.76156	0.0564059
ILRDKGAQNGCILAGENITEE LSNGPGDPAACDYAIEAVKTI	C134,C247	A0A059ZND2	AUO97_RS02400	A1S_2686	carA	carbamoyl-phosphate synthase small subunit	2.52041e+09	2.71327e+09	0.518425	1.07652	1.04393	0.0443488
AEVLVFSGERCLGLAEITDKK	C281	A0A077GA65	AUO97_RS04790	A1S_3158	truB	tRNA pseudouridine(55) synthase TruB	8.6635e+07	8.89529e+07	0.506601	1.02676	1	0.0380927
TEETQPYEEGCLSVPQIYDKV	C92	V5VHI8	AUO97_RS06365	A1S_0168	def_1	peptide deformylase	3.60537e+07	5.18268e+07	0.589742	1.43749	1.40064	0.0374692
EFAYEKGFRGCGLLNAAAEFP	C104	A0A1E3M4R8	AUO97_RS08710	A1S_0253	BGC29_18975	TetR/AcrR family transcriptional regulator	2.31474e+07	2.37447e+07	0.506368	1.0258	1	0.0367507
PEKVNIHGGACALGHPVGSTG	C343	A0A1E3MBQ6	AUO97_RS03205	A1S_2842	BGC29_01515	acetyl-CoA C-acyltransferase	7.77175e+07	8.79283e+07	0.530821	1.13138	1.10476	0.0343594
TRRGGLDINPCRVSDLTWMPK ELYSHLLRSNCPVTGQPDWGT	C253,C177	A0A1E3M656	AUO97_RS00490	A1S_2313	queF	NADPH-dependent 7-cyano-7-deazaguanine reductase QueF	1.55513e+09	1.6012e+09	0.507299	1.02963	1.00554	0.0341592
AQVIDTIAATCKTIDQALQKG	C32	A0A1E3MEL8	AUO97_RS01895	A1S_2596	fbp	fructose-bisphosphatase class I	8.08982e+07	8.81484e+07	0.521444	1.08962	1.06683	0.0304902
PDPNPLSKGHCVVTPLRHVSS	C37	V5V800	AUO97_RS07570	A1S_3431	A7M79_16615	HIT family protein	3.86467e+08	4.11788e+08	0.51586	1.06552	1.04695	0.0253589
LEYGKSVTDGCIDWETTEKTL GGRQDIPDNLCDLEYGKSVTD DKRLFVVIGPCSIHDPKAAHE	C338,C326,C69	A0A081GYZ9	AUO97_RS16045	A1S_1664	A7M79_10030	3-deoxy-7-phosphoheptulonate synthase	2.43163e+09	3.18055e+09	0.566723	1.30799	1.28788	0.0223559
NSEKLAAVGFCYGGKVVLDLA	C123	A0A086I3M2	AUO97_RS07575	A1S_3430	clcD_1	dienelactone hydrolase family protein	2.09085e+08	2.46144e+08	0.540704	1.17724	1.16004	0.0212383
LEAGNDKLILCERGSAFGYNN	C170	V5VC98	AUO97_RS17320	A1S_1899	kdsA	2-dehydro-3-deoxyphosphooctonate aldolase	1.85254e+08	1.87344e+08	0.502805	1.01128	1.00016	0.015951
LPEGVIIGRTCLNSLELAQKA	C104	A0A0C2LC55	AUO97_RS01215	A1S_2465	thiE	thiamine phosphate synthase	8.48403e+08	1.15332e+09	0.576163	1.3594	1.34757	0.0126037
HLGMSGSFRLCQPNDELRKHD	C80	A0A077GJ16	AUO97_RS03145	A1S_2831	mutM	bifunctional DNA-formamidopyrimidine glycosylase/DNA-(apurinic or apyrimidinic site) lyase	1.82033e+08	1.83459e+08	0.50195	1.00783	1	0.0112558
YHAAREQQGFCEGRIQDIEGK	C58	A0A090C0V0	AUO97_RS02410	A1S_2688	greA	transcription elongation factor GreA	489768272	4.60542e+08	0.484623	0.940326	0.933416	0.0106407
FYGPFPNLRFCPTGGITAETA GVGTITKPEHCAQAKKAGAKF	C155,C76	A0A059ZP56	AUO97_RS09860	A1S_0484	eda	2-dehydro-3-deoxy-phosphogluconate aldolase	3.27323e+09	3318028367	0.503398	1.01369	1.00772	0.0085193
VKIVKVDVTSCEETAVKYNIR	C64	V5VGM8	AUO97_RS10470	A1S_0606	trxA_3	thioredoxin	78039413963	100191794603	0.562145	1.28386	1.28278	0.00121514
RVKKLKGPILCLVGPPGVGKT QVVNHENDENCIKVLIEGLHR	C366,C98	V5VFS9	AUO97_RS12370	A1S_1030	lon	Lon protease	1.6104e+09	2.4766e+09	0.605971	1.53788	1.54321	-0.00498458
IIALCQPERSCVLLDSNGKKI	C95	V5VDR6	AUO97_RS15310	A1S_1550	rsmG	ribosomal RNA small subunit methyltransferase G	6.1669e+08	8.03231e+08	0.565687	1.30249	1.30767	-0.00573249
PIMCLLAARACDLDNMQNAQR TLLKDFSTGTCEIAEGEVLQL IVQKSGALDYCQRRAQEETEA	C62,C144,C286	A0A1E3MBC2	AUO97_RS02640	A1S_2732	BGC29_00950	solanesyl diphosphate synthase	8.95457e+08	1.29413e+09	0.591038	1.44522	1.46004	-0.0147228
LLDEGRAGENCGILLRGTKRE SPTRHYAHVDCPGHADYVKNM TTLTAAIATICAKTYGGEAKD AAQMDGAILVCAATDGPMPQT VPYIIVFLNKCDLVDDEELLE	C277,C82,C36,C106,C138	A0A081H5Y7	AUO97_RS11540	A1S_0869	tufB	elongation factor Tu	3.44978e+11	3.4147e+11	0.497445	0.989831	1	-0.0147465
TRAYLFHLEKCGEMLASMLGT YARRGLEVPPCPVDE------ AVRRGVDMFDCVMPTRNARNG	C322,C373,C266	A0A0D7TCB6	AUO97_RS03585	A1S_2912	tgt	tRNA guanosine(34) transglycosylase Tgt	3.96167e+08	3.72995e+08	0.484937	0.94151	0.951889	-0.015817
PCAHYGRTPPCAEALVKAQVK KAQVKKVVVACPDPNPLVAGK	C88,C104	A0A1E3M789	AUO97_RS08560	A1S_0221	BGC29_18825	bifunctional diaminohydroxyphosphoribosylaminopyrimidine deaminase/5-amino-6-(5-phosphoribosylamino)uracil reductase RibD	8.52573e+08	1.23291e+09	0.591186	1.4461	1.46422	-0.0179649
EATKDLPVVDCEIEGWAGNVT	C52	A0A1E3M3Z9	AUO97_RS11020	A1S_0765	upp	uracil phosphoribosyltransferase	5.0439e+07	5.26652e+07	0.510796	1.04414	1.06092	-0.0230053
LWRHARGSLPCEITHVISNHE	C121	V5VGN3	AUO97_RS09690	A1S_0451	purU	formyltetrahydrofolate deformylase	8.03067e+08	7.63152e+08	0.487258	0.950298	0.969169	-0.0283684
SLRQGAHDVTCAYRRDESNMP IIGAGPAGLGCADILARGGVK VLGGGDTAMDCNRTSLRQGAH	C318,C164,C304	A0A1E3M9Q8	AUO97_RS04925	A1S_3182	BGC29_10920	glutamate synthase subunit beta	1.20713e+09	1.54674e+09	0.561659	1.28133	1.31299	-0.0352081
IVASIAKKFVCIVDDSKWVDQ	C117	A0A1E3MAX6	AUO97_RS17410	A1S_1915	rpiA	ribose-5-phosphate isomerase	1.34539e+09	1671026481	0.553977	1.24204	1.27789	-0.0410537
GVPDVKAPLVCDFSSSILSAP ----MRAYNFCAGPAALPTAV	C170,C7	V5VC85	AUO97_RS01995	A1S_2617	serC	3-phosphoserine/phosphohydroxythreonine aminotransferase	779731710	8.4207e+08	0.519219	1.07995	1.11796	-0.0499062
DKTRQLSRLICDINDPKVLQD VERRLPVQSYCRAISQNFDLI	C158,C102	A0A1E3M5G4	AUO97_RS08220	A1S_3532	BGC29_17795	hypothetical protein	3.81451e+08	3.66146e+08	0.489764	0.959877	1	-0.0590787
QSRYGQESQVCITVPILEGLD	C215	A0A086HYS2	AUO97_RS07390	A1S_0014	tyrS	tyrosine--tRNA ligase	3.55214e+07	3.45869e+07	0.493335	0.973692	1.01597	-0.0613256
PVPAQIDERACFDAISLAKDV SLAKDVDGVTCLGFGRMAMGE	C109,C124	A0A081H219	AUO97_RS02330	A1S_2674	folD	bifunctional methylenetetrahydrofolate dehydrogenase/methenyltetrahydrofolate cyclohydrolase	1.57441e+10	17994106865	0.533345	1.14291	1.19888	-0.0689738
SSLDRGNYFECVIGTGRVIKG	C50	A0A0K9A9I8	AUO97_RS11900	A1S_0937	fbp_1	FKBP-type peptidyl-prolyl cis-trans isomerase	3.01997e+08	4.2609e+08	0.585219	1.41091	1.48783	-0.0765871
GEKVDALAMICHRNDARHRGI	C508	V5VB25	AUO97_RS01510	A1S_2522	lepA	elongation factor 4	9.64386e+07	1.10682e+08	0.534385	1.1477	1.2144	-0.081495
FKIRDGWPIGCKVTLRGDQMY	C87	V5VB41	AUO97_RS04345	A1S_3069	rplE	50S ribosomal protein L5	3.3883e+09	3.29266e+09	0.492842	0.971773	1.02888	-0.0823821
IYKPKTVVVGCDIRLSSEALK GIAWDGDFDRCFLFDEKGQFI LVENMIAKFPCSGEINFKVAD -----MTTLTCFKAYDIRGKL	C45,C249,C373,C6	V5RAW2	AUO97_RS06870	A1S_0066	pgm	phosphomannomutase/phosphoglucomutase	2.78488e+09	2.70301e+09	0.492541	0.970602	1.03715	-0.0956711
VETLEEAIKDCHLVFGTSARS	C84	A0A090B9I7	AUO97_RS14830	A1S_1464	trmJ	RNA methyltransferase	2.49363e+08	2.32961e+08	0.482997	0.934224	1	-0.0981595
AVKAVEAVDTCLGRVYEAVMA	C424	A0A0H4UJ69	AUO97_RS08605	A1S_0230	gpmI	2,3-bisphosphoglycerate-independent phosphoglycerate mutase	1.9728e+09	2.04694e+09	0.509221	1.03758	1.11352	-0.101906
KDLILQDKNFCSQAMDIHYLE KKAGVPTVPGCDHAVTIHNAL	C430,C134	A0A1E3M964	AUO97_RS17955	A1S_2011	BGC29_12635	acetyl-CoA carboxylase biotin carboxylase subunit	1.97761e+09	2.61536e+09	0.569427	1.32249	1.42031	-0.102953
IINYVRKAHGCVIGETTAEII PAPRVVVCVPCKSTLVERRAI PVVVAEDPLTCVTRGGGKVLE LFPPAPRVVVCVPCKSTLVER	C207,C115,C323,C112	V5V9R4	AUO97_RS02885	A1S_2781	mreB	rod shape-determining protein	8.92279e+08	7.47178e+08	0.455747	0.837382	0.899587	-0.103376
YRQKINIPLDCRDGACGTCRA	C41	A0A1E3M229	AUO97_RS13455	A1S_1213	benC	NADH oxidase	3.8118e+08	3.53644e+08	0.481264	0.927763	1	-0.108172
------MIIVCASCGAKNRVP ---MIIVCASCGAKNRVPEEK	C5,C8	A0A077GSG7	AUO97_RS03860	A1S_2949	trxC	thioredoxin TrxC	1.13943e+08	1.0564e+08	0.481093	0.927127	1	-0.109162
AYLPGGKEEYCLQFCGPSGAD ELKKLATEFPCIGNVRGRGLM GGKEEYCLQFCGPSGADATEA SQLAAAIQTACFNNKLLLEKG	C117,C364,C121,C406	V5VAM1	AUO97_RS01155	A1S_2454	dat	diaminobutyrate--2-oxoglutarate transaminase	7.55302e+09	8.49749e+09	0.529422	1.12504	1.21392	-0.109691
AIYRHITNPECRQYILRQAFE	C189	A0A0D8GNM0	AUO97_RS10920	A1S_0746	nrdB	ribonucleotide-diphosphate reductase subunit beta	937877149	8.34822e+08	0.470933	0.890118	0.96477	-0.116187
PSRKKRIAAGCGMDVAEVNKL	C408	V5VHQ9	AUO97_RS11170		ffh	signal recognition particle protein	373940747	2.74629e+08	0.423438	0.734418	0.796491	-0.117056
LNAGAKGKRYCLENARVMIHQ	C121	V5VGN1	AUO97_RS09820	A1S_0476	clpP	ATP-dependent Clp endopeptidase, proteolytic subunit ClpP	7.44609e+08	1050365469	0.58517	1.41063	1.53792	-0.124643
FYEQNVDDLICERFGFTDLPE SIGIQPDILICRTEYDVDADT	C261,C210	A0A086HXI4	AUO97_RS17325	A1S_1900	pyrG	CTP synthetase	9.57928e+08	1.0673e+09	0.527002	1.11417	1.22251	-0.133872
AKKVEGFDDLCVATDDERIAE	C46	A0A0E1JQU8	AUO97_RS15345	A1S_1557	kdsB	3-deoxy-manno-octulosonate cytidylyltransferase	2.81445e+08	2.58792e+08	0.479034	0.919512	1.01017	-0.13566
AKIARIAQNLCEEGGSPRGYM	C119	V5VHI2	AUO97_RS08725	A1S_0256	phoU	phosphate transport system regulatory protein PhoU	1.11841e+08	1.01801e+08	0.476501	0.910223	1	-0.135708
NSQIVPIDGHCVRIGAMRCHS GHCVRIGAMRCHSQALTIKLK	C265,C273	V5VGT0	AUO97_RS09570	A1S_0427	asd	aspartate-semialdehyde dehydrogenase	1.00499e+09	8.94398e+08	0.470887	0.889957	0.981159	-0.140751
FPSKEKLIEECLLLRNSLLQN	C53	V5VE11	AUO97_RS15255	A1S_1540	yxaF_3	TetR/AcrR family transcriptional regulator	37651513	34139814	0.475542	0.906732	1	-0.141253
REMWKLAEELCPTQRNHDYTQ	C170	A0A0G4QVI8	AUO97_RS07565	A1S_3432	mutY	A/G-specific adenine glycosylase	3.53977e+08	320548786	0.475221	0.905565	1	-0.14311
EDRANFTAADCPSEIRQAVEE KLNDNKPIESCDLRFYDKVET	C23,C78	V5VB11	AUO97_RS01590	A1S_2539	dapD	2,3,4,5-tetrahydropyridine-2,6-dicarboxylate N-succinyltransferase	1.02073e+10	9.64712e+09	0.485892	0.945115	1.06675	-0.17466
RIYVKPVLELCKQVDVHAMAH MGGLGGFGALCKIPKGYEEPV ERFEMYRTFNCGVGMVIAVDA	C241,C54,C304	V5VAQ7	AUO97_RS01940	A1S_2605	purM	phosphoribosylformylglycinamidine cyclo-ligase	1.17192e+09	1.33131e+09	0.531836	1.136	1.28227	-0.174735
GLMPETTRTDCSTQSSATLSP SDVVLTEVKVCYTVNGQYKQC SLPQNGIRFTCQLSRSDVVLT	C83,C192,C177	V5V9T3	AUO97_RS04110	A1S_3026	A7M79_10790	hypothetical protein	1.04487e+09	9.2312e+08	0.469068	0.883482	1	-0.178727
LQWMAQMLKNCNPQSYAVNKE	C96	A0A1E3M410	AUO97_RS06710	A1S_0095	dadA	D-amino-acid dehydrogenase	3.03988e+08	1.05745e+09	0.776716	3.4786	3.97071	-0.19089
HRNLVANLLQCDGIFQSKFGA	C239	V5VHG2	AUO97_RS06215	A1S_1815	fadD_2	long-chain fatty acid--CoA ligase	2.11472e+07	2.18507e+07	0.50818	1.03327	1.1841	-0.196577
IGIDLGTTNSCVAVLEGDKVK	C15	V5VIH3	AUO97_RS07190	A1S_2960	dnaK	molecular chaperone DnaK	6.01339e+09	4.7291e+09	0.440224	0.786429	0.905084	-0.202734
VWEKTALLFVCTPGNPTGTVL RMALVADLAQCEEVVKRLKAI	C171,C378	A0A0D7RWM6	AUO97_RS14875	A1S_1473	dapC	succinyldiaminopimelate transaminase	433418411	3.92895e+08	0.47548	0.906503	1.06398	-0.23109
SESELVNQLGCSRMTVNRALR KWLKITKAEPCLLIRRRTWSN VEAVLASPQECKWLKITKAEP	C57,C216,C205	A0A1E3MA89	AUO97_RS07690	A1S_3409	yvoA_3	histidine utilization repressor	8.6458e+07	7.36103e+07	0.459868	0.8514	1	-0.232092
PDASDGHNIDCKIDGIGQMKL -----MSLPNCPKCQSEYTYQ	C96,C6	A0A1E3MBL8	AUO97_RS03095	A1S_2821	BGC29_01405	hypothetical protein	2.1556e+08	105723960	0.329067	0.490462	0.577362	-0.235336
FERDIPAGFLCYPVAQAADIT RQIGQDLLPECKALLSNMARL	C134,C183	V5V9Z8	AUO97_RS02475	A1S_2720	trpS	tryptophan--tRNA ligase	2.63346e+09	1.8583e+09	0.413713	0.705651	0.830753	-0.235466
FNTKIIGAIWCSGQGESKVLE AKGVKIFEPGCGAIHRCLAHI	C65,C112	A0A1E3M9W4	AUO97_RS05180	A1S_3233	BGC29_11175	GNAT family N-acetyltransferase	8.93585e+08	1.13905e+09	0.560382	1.2747	1.5023	-0.23701
KLDDPQKLEHCGVELFYQKDL	C103	A0A1E3M215	AUO97_RS18855	A1S_2147	A7M79_19050	flavin reductase	5.00126e+07	4.99243e+07	0.499558	0.998235	1.18087	-0.2424
NKRFETQLPACEDYFSRHDLK	C290	A0A1E3MB40	AUO97_RS02100	A1S_2637	pdxB	erythronate-4-phosphate dehydrogenase	2.41553e+08	2.68213e+08	0.526149	1.11037	1.32139	-0.251023
TVPSKVTLPDCDGKTCPEFTV	C63	A0A1E3M9X2	AUO97_RS10210	A1S_0556	BGC29_14570	DUF3298 domain-containing protein	133608202	2.54501e+08	0.655746	1.90483	2.2895	-0.265366
QHVGVSLEKACEALSNFGGVK	C306	A0A059ZJ07	AUO97_RS07235	A1S_2966	mpl	UDP-N-acetylmuramate:L-alanyl-gamma-D-glutamyl- meso-diaminopimelate ligase	5.96876e+08	679381349	0.532323	1.13823	1.36843	-0.265727
TKESGLDGVVCSAQEAKILRE KIVEQLDPTLCRVKVGKELFT	C158,C32	A0A059ZRY3	AUO97_RS15435	A1S_1575	pyrF	orotidine-5'-phosphate decarboxylase	2719044118	3.12997e+09	0.535128	1.15113	1.3948	-0.27701
--MTFVVTENCIKCKYQDCVE	C9	V5VEY7	AUO97_RS13705	A1S_1249	fdxA	ferredoxin family protein	6.34209e+09	6674425364	0.512766	1.0524	1.27681	-0.278853
AQKGSHFIELCTQRNIPLLFI	C361	A0A1E3M4J6	AUO97_RS14375	A1S_1375	A7M79_14060	methylcrotonoyl-CoA carboxylase subunit beta	9.13746e+06	7.5247e+06	0.451604	0.8235	1	-0.280159
AAKTKTELSICKNRSLNDADV	C40	V5VIU1	AUO97_RS08910	A1S_0293	A7M79_18010	DUF1311 domain-containing protein	3.22242e+08	2.64617e+08	0.450904	0.821175	1	-0.284238
SIDNQLINIDCKLSMDAYHRI	C51	A0A059ZF92	AUO97_RS11280	A1S_0815	A7M79_02480	DUF177 domain-containing protein	824382932	9.38622e+08	0.532399	1.13858	1.39376	-0.291752
IIEQIKKHLDCPVTKRPNVDF LVKAGRTVAICEQVGEVTGKG	C202,C96	A0A1E3M2F6	AUO97_RS13715	A1S_1252	mutS	DNA mismatch repair protein MutS	2.79609e+08	2.2623e+08	0.447236	0.809092	1	-0.305625
IAYFFADNEICPRTR------	C139	V5VIC4	AUO97_RS09920	A1S_0498	ndk	nucleoside-diphosphate kinase	1.03748e+09	9.02602e+08	0.465238	0.869992	1.08056	-0.3127
HPKYEKLVATCSCGNVIETRS KYEKLVATCSCGNVIETRSAL	C16,C18	V5VCN4	AUO97_RS01015	A1S_2423	rpmE	50S ribosomal protein L31	2.27211e+08	151619329	0.400231	0.667308	0.83103	-0.316548
AEGQKDVAWPCNPEKYIVHYP VARVEDRTYICSQNKEDAGAT HYIAAAFPSACGKTNFAMLIP VLGTDGEFVPCVHTVGTPLAE PGTNTKTNPNCMATLHKDVIY NLTKPAKIEWCDGSEEEYQRL	C194,C85,C269,C175,C330,C34	A0A1E3MB39	AUO97_RS02300	A1S_2668	pckG	phosphoenolpyruvate carboxykinase	1.61707e+10	12716600270	0.440214	0.786398	0.980907	-0.318857
YVKRIEQLIECPIDIVSTGPD VKERLRISPNCPLILPNHIAL SVDVNSLSGICLTKLDVLDGL AVKFEDVLALCNQWREVLAPL FGASTGRQRRCGWFDAEILRR	C416,C104,C338,C192,C317	A0A0Q1T6Y1	AUO97_RS13290	A1S_1179	purA	adenylosuccinate synthase	1.9188e+10	1.5103e+10	0.440436	0.787106	0.98319	-0.320912
AQGYADKLTQCENVDVIFGPA	C64	A0A1E3MA66	AUO97_RS05760	A1S_3340	pyrE	orotate phosphoribosyltransferase	8.57614e+07	7.67225e+07	0.472185	0.894604	1.12056	-0.324894
IRVKVQDQPICFDDRLQGLHC	C177	A0A1E3M4S4	AUO97_RS08680	A1S_0247	gluQ	tRNA glutamyl-Q(34) synthetase GluQRS	461802370	368081694	0.443534	0.797055	1	-0.32725
ILNRAVIGKNCIIGANALIPE	C115	A0A1E3M559	AUO97_RS10665	A1S_0698	A7M79_19380	gamma carbonic anhydrase family protein	896856313	1.01956e+09	0.532015	1.13682	1.43286	-0.333891
MAWMRDIQDWCISRQLWWGHR YGTDAVRFTFCALANTGRDIK	C430,C625	A0A1E3MBG5	AUO97_RS02695	A1S_2742	valS	valine--tRNA ligase	9.45952e+08	7.78325e+08	0.451392	0.822796	1.03709	-0.33393
RYTPEAIGDYCAGPNHVLPTS	C363	V5VI39	AUO97_RS10610	A1S_0687	hisD	histidinol dehydrogenase	1.59682e+09	1539013021	0.490782	0.963797	1.22095	-0.341204
HGVDYSQTVSCYQADAQGRAC	C186	V5VAE8	AUO97_RS01600	A1S_2542	queC	7-cyano-7-deazaguanine synthase QueC	7267511724	5735981987	0.441111	0.789264	1	-0.341421
GIACHTGRESCFYRKLTPQGW	C104	A0A1E3M7W2	AUO97_RS09165	A1S_0346	hisI	bifunctional phosphoribosyl-AMP cyclohydrolase/phosphoribosyl-ATP diphosphatase HisIE	1.45044e+08	1.13493e+08	0.438981	0.78247	1	-0.353893
EISKENLYLVCSKQDTNALQA HCLRDHVLSACPIGERKNDNR SRLILLEEGHCLRDHVLSACP	C173,C211,C202	V5VH74	AUO97_RS12175	A1S_0992	estR	hydrogen peroxide-inducible genes activator	6.14371e+08	1218460776	0.664797	1.98327	2.5403	-0.357122
KDAAVSSGSACTSATLEPSYV KIEHKAVLDPCRELEEQGFEI	C329,C111	V5VDL9	AUO97_RS15880	A1S_1633	iscS	IscS subfamily cysteine desulfurase	1.43533e+09	1.11825e+09	0.437915	0.779089	1	-0.360139
EQGRGIGVEDCVRVTQQVGAM	C72	V5VHB6	AUO97_RS09105	A1S_0334	rimP_2	ribosome maturation factor	1.31893e+09	973039040	0.424543	0.73775	0.961918	-0.382782
KSRQDVTNVVCQLKAERADAI	C72	V5VF39	AUO97_RS13315	A1S_1183	yhfA_1	OsmC family protein	2.14002e+10	2.62227e+10	0.550632	1.22535	1.59792	-0.383
ARSIAGDEALCQKFEIFRREI	C758	A0A1E3MEE9	AUO97_RS03510	A1S_2905	glnE	bifunctional [glutamate--ammonia ligase]-adenylyl-L-tyrosine phosphorylase/[glutamate--ammonia-ligase] adenylyltransferase	137438738	105317205	0.43384	0.766285	1	-0.384048
TLRTAAYILACERILKARKER	C408	A0A059ZD70	AUO97_RS04680	A1S_3134	gdhA_2	Glu/Leu/Phe/Val dehydrogenase	2331025983	1769045534	0.431467	0.758913	0.990953	-0.384883
WLDSTTPKAFCAGGDVRKLRQ DKDLSPEWKVCEDLTLRGILA	C71,C341	A0A1E3M2Y8	AUO97_RS15400	A1S_1568	A7M79_10405	enoyl-CoA hydratase/isomerase family protein	1.33507e+09	1.11882e+09	0.455937	0.838023	1.09429	-0.38493
NGDGVDVAFECSSVNKVLDTL	C249	A0A059ZPS8	AUO97_RS16280	A1S_1705	gutB	2,3-butanediol dehydrogenase	13884276	7.10491e+07	0.836527	5.11724	6.86533	-0.423964
DEVASVVKFLCSDEASYVTRQ	C218	A0A1E3M8A7	AUO97_RS10045	A1S_0524	A7M79_04830	3-oxoacyl-ACP reductase FabG	1.36577e+08	1.0126e+08	0.425753	0.74141	1	-0.431657
EIVLANPRGFCAGVDRAIAIV AIAIVNRALECFNPPIYVRHE QDAVRDLAEKCDVVLVVGSPN RRGLKVFDATCPLVTKVHIEV NIQGPRKDDICYATQNRQDAV	C12,C28,C215,C96,C198	V5VAU6	AUO97_RS04860	A1S_3169	ispH	4-hydroxy-3-methylbut-2-enyl diphosphate reductase	2038036711	3.31075e+09	0.618972	1.62448	2.20129	-0.438372
VEQGETPEEACRREIYEEVGI	C51	A0A098SP83	AUO97_RS00345	A1S_2286	mutT_1	NUDIX domain-containing protein	9.99605e+07	1.09482e+08	0.52273	1.09525	1.50322	-0.456796
LESLGKTVATCILPDGEKYKD IIQRANLPISCPQIPLDDFLG	C66,C305	A0A1E3M9S4	AUO97_RS04940	A1S_3187	aroB	3-dehydroquinate synthase	16992649586	1.47507e+10	0.464687	0.868066	1.1921	-0.457628
QKTLSDAGFVCTIRQTRGDDI GKLRAKLEQICEIKAPEVVHR	C364,C87	A0A059ZUC1	AUO97_RS09925	A1S_0499	rlmN	23S rRNA (adenine(2503)-C(2))-methyltransferase RlmN	8.00414e+08	5.81009e+08	0.420587	0.725886	1	-0.462185
EQHQKQFNYLCIGVANHANTK GKINLLDIAECNPKFDLDNRT ILFDTADALNCSYLRDHEVNI	C180,C282,C201	A0A1E3MAC0	AUO97_RS07720	A1S_3402	hutG	formimidoylglutamase	4148406517	2.80635e+09	0.403515	0.676489	0.931993	-0.462254
AGSAGLDLRACLDEAIEIEPG	C34	V5VFQ2	AUO97_RS11625	A1S_0886	dut_2	dUTP diphosphatase	2.05166e+08	1.55328e+08	0.430877	0.757088	1.05318	-0.476219
ANFSILDADDCKRILMDLMHR STSRILKAANCVIQNNPHIFD	C117,C296	V5VG28	AUO97_RS11620	A1S_0885	rep	DNA helicase Rep	1.34569e+08	9.54844e+07	0.415053	0.709557	1	-0.49501
VKKLQMIPVECVIRNYAAGSL VIRNYAAGSLCRRLGVEEGKE VLGDEFSPDGCRLWDKDTKKK	C91,C102,C198	V5VA59	AUO97_RS07610	A1S_3425	purC	phosphoribosylaminoimidazolesuccinocarboxamide synthase	6.7603e+09	6.44766e+09	0.488164	0.953753	1.35231	-0.503741
QGFERIIYISCNPDTLYENLK SSFTQPNAQVCKKMLQWACDA	C319,C189	A0A1E3M371	AUO97_RS15185	A1S_1527	trmA	tRNA (uridine(54)-C5)-methyltransferase TrmA	5.77682e+08	4.53871e+08	0.439988	0.785676	1.11876	-0.509894
IDKALPANQACGSISQL---- ESSTYTYMLGCEETRGAVLID SCGDILITDGCMLKVGNLSIE SVLHRNSEVSCGDILITDGCM	C225,C20,C96,C87	A0A1E3M3S2	AUO97_RS16295	A1S_1708	pdo1	MBL fold metallo-hydrolase	0	3975815158	1	3975.82	5671.75	-0.512542
MNTSNKDIQACLKVVHDALVD	C27	A0A1E3M797	AUO97_RS10280	A1S_0570	rsfS	ribosome silencing factor	1.08188e+08	1.82898e+08	0.62833	1.69056	2.42164	-0.518482
QLAILLAKQGCHLSLSDINEK	C31	A0A077GR36	AUO97_RS07870	A1S_3372	sadH_1	KR domain-containing protein	2.88757e+07	1.99543e+07	0.408649	0.691043	1	-0.533153
GAPAIDLNFGCPAKTVNRHRG GAVTTPDLTQCIRQNMDEALF	C98,C235	A0A1E3M1H5	AUO97_RS11160	A1S_0789	dusC	hypothetical protein	8.75094e+08	6.03134e+08	0.408012	0.689222	1	-0.536959
WNTKQHGTYVCRCCGAELFSS DGPQPTGLRYCVNSASLQLKT	C47,C119	V5VFK5	AUO97_RS14855	A1S_1469	msrB	peptide-methionine (R)-S-oxide reductase	1.6528e+09	2.58493e+09	0.60998	1.56397	2.26963	-0.537246
YNHKFTFEHGCLHEKCAQQLS	C135	A0A0F5WZ42	AUO97_RS15405	A1S_1569	tadA	tRNA adenosine(34) deaminase TadA	2.05529e+08	1.41532e+08	0.407802	0.688624	1	-0.538211
DHIFSMKIATCLVNPRACYET	C355	A0A1E3MAY7	AUO97_RS17355	A1S_1905	fadH	NADPH-dependent 2,4-dienoyl-CoA reductase	6.09103e+08	414793198	0.405113	0.68099	0.99782	-0.551145
THIPTGIVVACQNQRSQHANR	C219	V5V8Z6	AUO97_RS05630	A1S_3316	prfB	peptide chain release factor 2	4.19762e+08	4.28511e+08	0.505157	1.02084	1.50142	-0.556569
ENIEQDDAAVCNDETCDIPQN DDAAVCNDETCDIPQNK----	C223,C228	V5VH71	AUO97_RS08930	A1S_0298	A7M90_01485	DsbA family oxidoreductase	3.24879e+07	2.63025e+07	0.447394	0.809608	1.19888	-0.56639
EATIKKAYELCELYKGYGIDQ	C117	A0A0H4UD95	AUO97_RS18425	A1S_2065	tal	transaldolase	1648897832	1774006084	0.518275	1.07587	1.6206	-0.591019
GLVCNDRSAACTALEGIANLE FSDDLSMQAACVAGGADARIQ	C286,C256	A0A1E3M7N6	AUO97_RS09895	A1S_0492	nagZ	beta-N-acetylhexosaminidase	4.13979e+09	2.98172e+09	0.418692	0.720258	1.08911	-0.596564
RIAQPDCVNGCIFDGFPRTIP AGKGTQAQLICKRYNIPQIST LVKERIAQPDCVNGCIFDGFP	C81,C21,C77	V5VFN0	AUO97_RS12335	A1S_1023	adk	adenylate kinase	16503656492	15125203987	0.478209	0.916476	1.38942	-0.600319
HVWPLLEQGKCLPQIYKTYAF AFSDVQSAHACMEQGDHIGKI	C297,C316	A0A098SCW0	AUO97_RS02810	A1S_2766	ppsC	oxidoreductase	8.3252e+08	1056794673	0.559353	1.26939	1.94809	-0.617919
RWKNMAQINDCGIRAASHYPD	C112	A0A0J8TVC2	AUO97_RS14080	A1S_1319	A7N09_17000	hypothetical protein	3.26071e+07	2.11105e+07	0.39299	0.647419	1	-0.627229
VPFKEQAFALCDVLTERAQIA	C73	A0A1E3M9C4	AUO97_RS04550	A1S_3109	aroE	shikimate dehydrogenase	3.92154e+07	4.3059e+07	0.523358	1.09801	1.72042	-0.647866
WWWEEATQKECGLHAGNLKK-	C235	V5VAB5	AUO97_RS02855	A1S_2775	cysH	phosphoadenylyl-sulfate reductase	3.36054e+08	2.6609e+08	0.441904	0.791807	1.24894	-0.657479
REVKALGMETCMTLGMLNQSQ DYVRQAGMKVCSGGIVGLGES TGKCPEDCKYCSQSAHYDSKL	C128,C188,C60	A0A059ZUZ0	AUO97_RS15100	A1S_1511	bioB	biotin synthase	4420247388	2.9518e+09	0.400405	0.667792	1.06555	-0.674122
RGQAKDTVYTCDLSYDYVKIN IQVWLDDVQICKDGGAAEDYT	C391,C350	A0A1E3M6V0	AUO97_RS10735	A1S_0712	argJ	bifunctional glutamate N-acetyltransferase/amino-acid acetyltransferase ArgJ	1.36211e+09	1.63918e+09	0.54616	1.20342	1.92393	-0.676922
AIIPVSLYGQCADFDVINAIA	C136	A0A1E3M401	AUO97_RS06935	A1S_0055	BGC29_04245	DegT/DnrJ/EryC1/StrS family aminotransferase	523909178	3.96359e+08	0.430699	0.756541	1.2397	-0.712504
ENYIFKDYQICVFPDSLDKGA	C214	A0A1E3MBF3	AUO97_RS02805	A1S_2765	hchA	protein deglycase HchA	94698564	2.44272e+08	0.720629	2.57946	4.23755	-0.71616
FDAPYVPGWDCHGLPIELKVE HADHPGLCGRCIVNVTGRGEV	C106,C931	A0A1E3M417	AUO97_RS07105	A1S_0020	ileS	isoleucine--tRNA ligase	2.44692e+09	1.81665e+09	0.426087	0.742424	1.23097	-0.729476
ERGIKPVTQLCERLRVPTQTK	C285	A0A1E3M635	AUO97_RS00620	A1S_2339	cca	multifunctional CCA tRNA nucleotidyl transferase/2'3'-cyclic phosphodiesterase/2'nucleotidase/phosphatase	7.84961e+07	4.6899e+07	0.37401	0.597469	1	-0.743064
DGFLQAIRDVCDEYKSVFIID GRDKIVKFEGCYHGHSDSLLV	C232,C144	A0A077GI02	AUO97_RS01210	A1S_2464	hemL	glutamate-1-semialdehyde 2,1-aminomutase	6.28097e+08	4.43809e+08	0.414038	0.706594	1.18903	-0.750827
ANGLEPLEEICKVSSRLIVNK	C193	V5VGC6	AUO97_RS10605	A1S_0686	hisG	ATP phosphoribosyltransferase	3.08619e+08	2.13942e+08	0.40941	0.693223	1.16722	-0.751682
EELQQKILTICSKTPVTKTLL EITSGRHQYFCDEPEKLEGHD	C113,C30	V5VHH9	AUO97_RS06515	A1S_0135	A7M79_11710	OsmC family peroxiredoxin	3.3697e+08	5.92289e+08	0.637378	1.75769	3.00302	-0.772731
LPADARRYDMCSIMLDHLKVK GPVLVRVHSECLTGDAFASLK	C134,C55	V5V9J6	AUO97_RS04540	A1S_3107	ribA	GTP cyclohydrolase II	6.02059e+09	6.2547e+09	0.509536	1.03888	1.77752	-0.774831
QLKEADKRALCVTLNKIKLKQ	C175	A0A1E3M3M4	AUO97_RS18545	A1S_2084	A7M79_18750	chorismate mutase	5.11582e+07	2.9626e+07	0.36673	0.579106	1	-0.788101
KDWGEQTEALCQSLKQVAPLT DLNNKTVIDACAAPGGKTAHL EAQSGDGFYYCKIQKIA----	C165,C254,C428	A0A1E3MAE3	AUO97_RS07440	A1S_3457	rsmB	16S rRNA (cytosine(967)-C(5))-methyltransferase RsmB	2.03053e+09	1.17171e+09	0.365903	0.577045	1	-0.793245
DANGEVVELKCSIDPDTLGKN VRLRHAYVIKCDEVIKDANGE	C458,C442	V5VC59	AUO97_RS18655	A1S_2108	glnS	glutamine--tRNA ligase/YqeY domain fusion protein	6.31832e+09	5.46205e+09	0.463657	0.864479	1.50742	-0.802178
LINRYENLVVCQTTSKSRSLA	C214	A0A1E3M540	AUO97_RS10615	A1S_0688	hisC	histidinol-phosphate aminotransferase	4.73776e+08	3.4731e+08	0.422989	0.733068	1.29182	-0.817392
YNAQIERIITCDSATQAVLSL	C113	A0A1E3MB23	AUO97_RS01990	A1S_2616	BGC29_00320	hypothetical protein	3.12454e+08	3.57972e+08	0.533947	1.14568	2.03869	-0.831441
LPHFHKDSTECGLSFLRILQA NKEYKALRDDCLDIRQFDAFL	C349,C383	A0A1E3MBR0	AUO97_RS03390	A1S_2882	BGC29_01700	YdiU family protein	1.81656e+08	1.76863e+08	0.493315	0.973612	1.74162	-0.839007
DGQYIESIQPCSKKGLATPKV	C97	A0A1E3MBY3	AUO97_RS03775	A1S_3852	BGC29_02075	hypothetical protein	7.85437e+07	4.33575e+07	0.355678	0.552018	1	-0.857212
SGVTEALREFCELRNLLPRNL	C295	V5V8T6	AUO97_RS05850	A1S_3359	parE	DNA topoisomerase IV subunit B	1.95875e+08	1.08005e+08	0.35542	0.551397	1	-0.858836
NVGWRIDYHACSPDWKARTVN NWSGNQKSSGCLPHERAWLDH WRDENKSIIICGDYNIVHKRI	C241,C187,C163	V5V8A4	AUO97_RS05765	A1S_3341	exoA	exodeoxyribonuclease III	5.36967e+08	343744742	0.390304	0.64016	1.18088	-0.883358
ALENHPQILSCTALQTVGSKG	C202	V5VEK5	AUO97_RS13695	A1S_1247	A7M79_13540	O-methyltransferase	2.97889e+08	1.56546e+08	0.344484	0.525516	0.972672	-0.888218
RYHQYPRVNPCIITIITKGDD	C124	V5VF08	AUO97_RS12485	A1S_1052	nudC	NAD(+) diphosphatase	8.25364e+07	9.50559e+07	0.535248	1.15168	2.1356	-0.890896
KKETGFTSSFCNRCGSPVPNK	C73	A0A1E3M648	AUO97_RS16135		A7M79_09940	GFA family protein	3.65311e+07	1.96338e+07	0.349574	0.537454	1	-0.895788
YNYVIGDVQGCFEALKALLKE SEHIQNVDGGCVWGKNLIAYR DDLTGNERLRCITNYLTRMRL	C15,C255,C182	A0A0H4UTB2	AUO97_RS03960	A1S_2997	BGC29_16575	symmetrical bis(5'-nucleosyl)-tetraphosphatase	1.20014e+09	8.31541e+08	0.409286	0.692868	1.28934	-0.895976
EHTYPNIRFNCINPGATRTAM	C195	V5VI41	AUO97_RS07040	A1S_0034	yciK	YciK family oxidoreductase	1.88607e+08	3.0077e+08	0.614597	1.59469	2.98492	-0.904417
IVPVTAFAQNCSLVWDSETKE	C16	V5VGV3	AUO97_RS09335	A1S_0383	A7M79_04075	MBL fold metallo-hydrolase	86626726	7.74989e+07	0.472193	0.894631	1.68523	-0.913579
QCGLCGHRDGCLPYAKSIAEG REDECIGCTKCINACPVDAII CIGCTKCINACPVDAIIGSGK	C29,C98,C102	A0A077GGS3	AUO97_RS12345	A1S_1025	rnfB	iron-sulfur protein	1.45435e+09	764480271	0.344542	0.52565	1	-0.927824
PILIEKHFGQCEIKTDLQGFK	C321	A0A1E3MDE9	AUO97_RS03175	A1S_2837	rsmC	16S rRNA methyltransferase	1.61562e+08	8.4644e+07	0.343793	0.523909	1	-0.932612
MVPRMDGLTICRKVREQSDLP GLNMGADDYVCKPFSPKELVA	C64,C100	V5VA19	AUO97_RS03395	A1S_2883	baeR	DNA-binding response regulator	4.67272e+08	8.6044e+08	0.648062	1.84141	3.62345	-0.976552
VGNRVVIGDHCKVQNNVSVYD	C57	V5RCU6	AUO97_RS06940	A1S_0054	mnnB	N-acetyltransferase	612739085	386408160	0.386738	0.630624	1.24132	-0.97702
RVNDETSAFQCDGREYCTQMH	C72	A0A1E3M1D8	AUO97_RS11030	A1S_0767	A7M79_13190	calcium-binding protein	6.07545e+07	3.03441e+07	0.333091	0.499454	1	-1.00158
QHKDKKIAMFCTGGIRCEKST	C190	V5VBX3	AUO97_RS02540	A1S_2708	yibN_2	rhodanese domain-containing protein	1.4267e+08	1.43936e+08	0.502208	1.00887	2.02042	-1.00191
YQIDPLRCTECVGFYDAPTCK FYDAPTCKAVCPIDCIKPDPA ECVGFYDAPTCKAVCPIDCIK SKVYQIDPLRCTECVGFYDAP PTCKAVCPIDCIKPDPAHIEN	C41,C54,C50,C38,C58	A0A1E3M7P9	AUO97_RS00405	A1S_2297	A7M79_08330	hypothetical protein	2.56958e+08	1.27242e+08	0.331187	0.495186	1	-1.01396
LPTVFIRLTGCPLRCSYCDTT TPRDQIKFVICNREDYEWSKQ	C46,C162	Q5DL44	AUO97_RS01595	A1S_2540	queE	7-carboxy-7-deazaguanine synthase QueE	6.46639e+08	3.18627e+08	0.330093	0.492743	1	-1.02109
--MLAKRIIPCLDVDNGRVVK	C9	V5VAM3	AUO97_RS05240	A1S_3245	hisF	imidazole glycerol phosphate synthase cyclase subunit	1.68163e+08	1.08751e+08	0.392724	0.646698	1.32274	-1.03236
FTTRYLVNAACKKHQVALISA	C150	V5VBV1	AUO97_RS18850	A1S_2146	moeB	HesA/MoeB/ThiF family protein	1.59309e+08	7.69593e+07	0.325728	0.483082	1	-1.04966
AATLKEAVELCQRETQAEDVV RDADGTLWLACGLQRLIKSSD AEDVVLLSPACASFDMFKSYN	C408,C254,C424	A0A1E3M4U1	AUO97_RS08670	A1S_0245	murD	UDP-N-acetylmuramoyl-L-alanine--D-glutamate ligase	9.44263e+08	8.91253e+08	0.48556	0.943862	1.9589	-1.05339
DSNTNTTENSCKTVQCDCLTF	C18	A0A0H4USL7	AUO97_RS05335	A1S_3261	BGC29_11330	hypothetical protein	7.03572e+07	3.38608e+07	0.324904	0.48127	1	-1.05508
VQELAEKTGGCVSDSLEMARF RDAVLVAHYYCDPDVQELAEK EAPTAGEGATCRSCAHCPWMA	C73,C59,C300	A0A1E3M509	AUO97_RS10740	A1S_0713	nadA	quinolinate synthase NadA	1.90115e+10	1.3588e+10	0.416815	0.714723	1.48572	-1.05571
AARLKEAGQPCLNEASMAKLF	C310	A0A1E3M5Y2	AUO97_RS06665	A1S_0105	BGC29_04500	acyl-CoA dehydrogenase	7250739	52364862	0.878375	7.222	15.3743	-1.09005
TKLDTSGLPQCYPVPNKQNEV	C172	A0A1E3M6F0	AUO97_RS01310	A1S_2482	BGC29_03335	deoxyribodipyrimidine photo-lyase	1.28295e+08	60024467	0.318737	0.467861	1	-1.09585
FNADGSEVEQCGNGVRCFARF	C75	A0A1E3MBC3	AUO97_RS02065	A1S_2631	dapF	diaminopimelate epimerase	1.2695e+09	8.08848e+08	0.389178	0.637138	1.43272	-1.16908
TNDRLSIDTGCNRQGTTWKVE FLEVAPETKSCTGVAPQTCLQ ADGKLAINTGCNGQGGTWKVE KSCTGVAPQTCLQVREVKYDD	C185,C285,C72,C293	A0A0E1JMR4	AUO97_RS12355	A1S_1027	ABUW_2868	META domain-containing protein	1.49755e+09	7.76606e+08	0.341492	0.518585	1.16776	-1.1711
IRRNGVIRVICSAEPRHKQRQ	C27	V5V9P7	AUO97_RS04300	A1S_3060	rpmJ	50S ribosomal protein L36	240378698649	101154722376	0.296178	0.420814	1	-1.24875
EGEIKGFAVVCHPHPLQGGTP	C32	V5VBI5	AUO97_RS00245	A1S_2268	A7M79_14165	hydrolase	1.04233e+09	6.56478e+08	0.386435	0.62982	1.53415	-1.28443
KGFETAQAVGCKEVAVFTAAS PDRVQKVWQACLAELDSKVLA SESFTRKNINCSIDESFEKFS	C93,C193,C113	A0A0G4QPD3	AUO97_RS14360	A1S_1372	yngG_2	hydroxymethylglutaryl-CoA lyase	6.64453e+08	2.69979e+08	0.288923	0.406318	1	-1.29932
QGQPRVIEFNCRFGDPETQPI	C289	A0A0Q2EFF7	AUO97_RS19065	A1S_2189	purD	phosphoribosylamine--glycine ligase	372621141	1.37443e+08	0.269462	0.368854	0.908227	-1.3
DFTPIENTPICVEIGAGKGKH	C26	A0A1E3MAD8	AUO97_RS09345	A1S_0386	BGC29_15415	SAM-dependent methyltransferase	113971148	1.43189e+08	0.556809	1.25636	3.09468	-1.30054
KEFTFTIKSICFDENYRPADN	C13	V5VHZ3	AUO97_RS10860	A1S_0736	A7M79_11475	DUF1852 domain-containing protein	3.09236e+08	5.81449e+07	0.158269	0.188027	0.46646	-1.31081
ASGSGPIYQICKVFRDDEHGR	C92	A0A1E3MB58	AUO97_RS02095	A1S_2636	genX	EF-P lysine aminoacylase GenX	1.32673e+08	6.4563e+07	0.327339	0.486633	1.24505	-1.35529
NAEKVSNQIWCSKNPSEAWTN NRKLPAAGKSCTSPIQKNIAL	C164,C188	A0A1E3MBW2	AUO97_RS03115	A1S_2825	B9X95_02025	DsbC family protein	2.19995e+09	8.51742e+08	0.279104	0.387163	1	-1.36899
HKRDEMVERVCAAQIEVSKNP	C69	V5V9P6	AUO97_RS02955	A1S_2794	A7M79_17030	P-nitrobenzoate reductase NfnB	9.13287e+07	6.0068e+07	0.396759	0.657712	1.75828	-1.41863
FKINDPRVLVCGLNPHAGEDG	C203	A0A1E3M6Z4	AUO97_RS03970	A1S_2999	pdxA	4-hydroxythreonine-4-phosphate dehydrogenase PdxA	3.32456e+07	2.82308e+07	0.459214	0.84916	2.29553	-1.43472
PSLEEATGYVCPRCHGTGMVR	C401	A0A1E3M9N2	AUO97_RS09435	A1S_0403	rne	ribonuclease E/G	290358770	7.44548e+07	0.20409	0.256424	0.694821	-1.43811
DIDLRQEFLDCYPLERSYFSS	C64	A0A1E3M1I0	AUO97_RS11240	A1S_0807	A7M79_13400	8-amino-7-oxononanoate synthase	6.32292e+07	1.63223e+07	0.205179	0.258144	0.701174	-1.4416
ESGKNVKIAGCLPPLFGSYRA	C99	A0A0E1FDM9	AUO97_RS11830	A1S_0922	mmuM	homocysteine S-methyltransferase family protein	2.54433e+07	9020172	0.261732	0.354521	0.967835	-1.44889
PRQVPETVPACRLSGLEPFNI	C337	A0A090C209	AUO97_RS12080	A1S_0971	metH	methionine synthase	1.64977e+08	68454397	0.293253	0.414934	1.19279	-1.52339
GNAKVSLPGGCAIGSRPVDQH	C116	A0A0R0VXX6	AUO97_RS10600	A1S_0685	murA	UDP-N-acetylglucosamine 1-carboxyvinyltransferase	1.53457e+08	6.04131e+07	0.282475	0.39368	1.13388	-1.52618
LTLVDSGAASCFGPQLGSIAK LLTHLHPDHVCGIAQNGKAVF	C104,C140	A0A098SM44	AUO97_RS02270	A1S_2662	BGC29_00590	MBL fold metallo-hydrolase	1.61485e+09	1.64435e+09	0.504526	1.01827	2.96168	-1.5403
VEKAVDDYLICLEKVYNYASY	C155	A0A059ZKK0	AUO97_RS00165	A1S_2253	pyrD_1	dihydroorotate dehydrogenase (quinone)	53270541	3.11851e+07	0.369248	0.58541	1.72857	-1.56206
KQTGSISAADCHFSYRHSIFK	C159	A0A059ZMF7	AUO97_RS18350	A1S_2050	murB	UDP-N-acetylmuramate dehydrogenase	2.83709e+08	2.55986e+08	0.474316	0.902282	2.68316	-1.57228
IFAASKAEWECIHDDLPQYDE	C124	A0A077G9Y2	AUO97_RS09355	A1S_0388	A7N09_02095	GFA family protein	9.21401e+07	5.87709e+07	0.389441	0.637842	1.897	-1.57244
--MQLLQKNRCFEGEQRIYQF	C9	A0A1E3M6U0	AUO97_RS10685	A1S_0703	fghA	S-formylglutathione hydrolase	135517172	7.46668e+07	0.355245	0.550976	1.66485	-1.59533
RLELVSKTWRCEQGHSYDIAK	C18	A0A0D7T7C3	AUO97_RS04980	A1S_3198	A7M90_14305	methyltransferase domain-containing protein	4.14356e+07	1.31979e+07	0.241572	0.318516	1	-1.65056
INSLSESDANC----------	C315	A0A1E3M9C7	AUO97_RS17590	A1S_1946	BGC29_12995	1-phosphofructokinase	1.49475e+08	4.26045e+07	0.221806	0.285027	1	-1.81083
TCPKGLANGPCGGTTLDRCEF	C404	A0A1E3M780	AUO97_RS16715	A1S_1777	BGC29_16305	methylenetetrahydrofolate reductase	6.22711e+07	1.54788e+07	0.199084	0.24857	1	-2.00827
DCARDWNNETCNQENSSSGHG	C45	A0A1E3M4T4	AUO97_RS07255	A1S_3871	BGC29_18655	hypothetical protein	2.84706e+08	6.71262e+07	0.190791	0.235774	1	-2.08452
ARILIKNELLCDQIRQNVARI	C246	A0A090BCZ5	AUO97_RS09320	A1S_0380	murI	glutamate racemase	3.4917e+08	7.00465e+07	0.167089	0.200609	1	-2.31754
TSNIDIISLECHNSRVPIDLL	C254	A0A1E3M526	AUO97_RS10865	A1S_0737	BGC29_18525	methionine synthase	5.03619e+08	2.04773e+08	0.289067	0.406602	2.05196	-2.33531
IATVDKVAARCDADTLEKMHA	C186	V5VAH9	AUO97_RS05500	A1S_3290	tenA	thiaminase II	5.5507e+08	167766640	0.232095	0.302244	1.53135	-2.34102
VIDSRLAAEGCQIRRRRECVS	C23	V5VHA9	AUO97_RS08555	A1S_0220	nrdR	transcriptional regulator NrdR	8.21141e+07	4.75697e+07	0.366813	0.579313	3.05286	-2.39775
NADKLQPGEHCASTSNRNFEG RIQVQTLDDNCKAFNIVEFGI HVVTQRDDGSCLLYIDRHLLH	C431,C96,C24	A0A1E3M7T1	AUO97_RS09510	A1S_0417	leuC	3-isopropylmalate dehydratase large subunit	9.60632e+08	1.01493e+09	0.513742	1.05652	5.75372	-2.44517
REGYSIVREYCGHGIGKVYHE	C172	A0A1E3MBK2	AUO97_RS17555	A1S_1940	map	type I methionyl aminopeptidase	7.19613e+08	1.28216e+08	0.151228	0.178173	1	-2.48865
GFQIAERQYLCNSIQEVQQRY	C263	V5VG87	AUO97_RS11205	A1S_0799	ligA	DNA ligase (NAD(+)) LigA	78028139	7.00681e+07	0.473126	0.897985	5.70525	-2.66753
LDGLHGSAGHCSKLVLEKMGC	C189	A0A1E3MCM3	AUO97_RS11630	A1S_0887	A7M79_06685	phosphomannomutase/phosphoglucomutase	8.8714e+07	12539579	0.123843	0.141348	1	-2.82267
YRGETFEGGICTFPELLRLVA	C251	A0A1E3M9J6	AUO97_RS04120	A1S_3029	miaB	tRNA (N6-isopentenyl adenosine(37)-C2)-methylthiotransferase MiaB	2.05359e+07	2.55706e+06	0.110729	0.124517	1	-3.00559
VSFIQTPDNLCVGVVKTSKGN	C255	A0A1E3MBB5	AUO97_RS04605	A1S_3880	BGC29_10600	hypothetical protein	8.12955e+06	0	0	0.123008	1	-3.02318
KIVAGGLGMSCISKLAIEPLS LPQALEILGRCEAFEQAAKGE	C240,C77	V5VGC8	AUO97_RS11035	A1S_0768	cmpR_2	LysR family transcriptional regulator	3.47483e+08	4.79117e+08	0.579624	1.37882	12.0484	-3.12733
GCTTQAVGFSCLKDQFDALGA YFYPKDSTPGCTTQAVGFSCL DLISDKEEVLCKHFDVIKEKN	C51,C42,C96	A0A1E3M6S4	AUO97_RS01615	A1S_2545	BGC29_03640	peroxiredoxin	1.36888e+09	2.0469e+09	0.599248	1.49531	13.6862	-3.19421
EGEKSNVRVNCLAPTAATRML	C192	A0A1E3M736	AUO97_RS16950	A1S_1819	A7M79_12830	KR domain-containing protein	2.96993e+07	3.86981e+07	0.565784	1.303	12.0171	-3.20518	1
NQKLYFARLACQQAEQTDHVQ VAELKRAYRMCQYAPEPTEPT	C23,C109	A0A086I1L1	AUO97_RS09655	A1S_0444	A7M79_04395	hypothetical protein	13180165063	1.44946e+10	0.523749	1.09973	11.458	-3.38114
QWKNDHTINFCSTAKGEQCFA NFCSTAKGEQCFATLRRMLP-	C150,C158	A0A090B9V0	AUO97_RS17960	A1S_2012	A7M79_11055	hypothetical protein	5.99584e+08	7.81055e+08	0.56572	1.30266	13.7544	-3.40036
RERARAIIDNCVHPLYRDALN	C451	A0A1E3M9U6	AUO97_RS05160	A1S_3231	B4R90_06360	acetyl-CoA hydrolase	2.03924e+08	638820157	0.758024	3.13264	56.2795	-4.16716
AVTTSDQQTLCAKAWGDEKNT	C17	A0A1E3M808	AUO97_RS08895	A1S_0290	BGC29_15870	hypothetical protein	19856982	0	0	0.0503601	1	-4.31157
TDLNVVLNQLCKAFNSCPFFK	C28	A0A1E3MB54	AUO97_RS11735	A1S_0907	A7M79_06585	hypothetical protein	2.5906e+07	0	0	0.0386011	1	-4.69522
KQYGLNVKILCLNNRALGMVK	C474	A0A059ZP15	AUO97_RS10140	A1S_0543	ilvI	acetolactate synthase 3 large subunit	5.52893e+08	6.87995e+08	0.554438	1.24436	33.5288	-4.75193
HSRISELVEICKQFRPKVVVV	C47	A0A086HU46	AUO97_RS17740	A1S_1971	dxr	1-deoxy-D-xylulose-5-phosphate reductoisomerase	1.00581e+08	0	0	0.00994226	1.10643	-6.79812
WLATESQPESCIGLGRMMLSS	C158	A0A081GT81	AUO97_RS04115	A1S_3027	A7M90_15175	lytic transglycosylase	1.32767e+07	0	0	0.0753197	24.8273	-8.36469
LLQARAMDSQCYVLGAAQQGW QDGRVRTVSLCISPERTEARY	C205,C103	A0A1E3M794	AUO97_RS10540	A1S_0619	A7M79_05420	carbon-nitrogen hydrolase family protein	5.70105e+08	0	0	0.00175406	0.925884	-9.04399
AKTVDSMKQICIDRYEAFGTA	C316	V5VDS0	AUO97_RS15285	A1S_1544	fbaA	fructose-bisphosphate aldolase class II	8.85415e+08	0	0	0.00112941	1.47417	-10.3501
TETKLSHYTGCISPANNRLNK	C130	V5VE93	AUO97_RS17230	A1S_1879	A7M79_10695	hypothetical protein	1.42107e+09	0	0	0.000703694	1.06678	-10.566
a NCBI and BioCyc database locus tags
b KEGG database locus tags
c Persulfidated peptides not found in WT or WT+Na2S were assigned a peak are of 1.00e6, equal to lowest detectable peptide, for calculating change in persulfidated peptide yield
d Proteins not identified in WT or WT+Na2S no-enrichment proteomic analysis were assigned a fractional abundance of 1e-7, equal to lowest detected protein, for calculating change in protein abundance for normalization calculation
