# Supplementary material for: The Response of Acinetobacter baumannii to Hydrogen Sulfide Reveals Two Independent Persulfide-Sensing Systems and a Connection to Biofilm Regulation
Source: mBio. 2020 Jun 23;11(3):e01254-20. doi: 10.1128/mBio.01254-20 (PMC7315123; doi:10.1128/mBio.01254-20)
Supplement: TABLE S2 [file mBio.01254-20-st002.xlsx]

## Sheet: Table S2A
Table S2A. Bacterial Strains used in this study
Strain	Alternate Name	Description	Reference
A. baumannii ATCC 17978
ΔfisR::Tc	ΔfisR	Deletion/insertion of fisR (A1S_1707)	This study
ΔfisR::Tc pfisR	ΔfisR::pfisR		This study
ΔbigR::Kn	ΔbigR	Deletion/insertion of bigR (A1S_1539)	This study
ΔbigR::Kn att::mTn7(bigR)	ΔbigR mTn7(bigR)		This study
ΔbigR::Kn att::mTn7(bigRC34A/C100A)	ΔbigR mTn7(bigRC34A/C100A)		This study
ΔfisR::Tc/ΔbigR	ΔfisR ΔbigR		This study
ΔfisR::Tc ΔbigR::Kn att::mTn7(bigR)	ΔfisR ΔbigR mTn7(bigR)		This study
ΔmstA::Kn	ΔMST	Deletion/insertion of mstA (A1S_3379)	This study

## Sheet: Table S2B
Table S2B. Plasmids used in this study.
Plasmid	Description	Reference
pFLP2	CarbR; allelic exchange vector with sucrose resistance	1
pRK2013	KnR; mobilization helper plasmid	2
pTNS2	CarbR; helper plasmid encoding the site-specific TnsABCD Tn7 transposition pathway	3
pKNOCK-mTn7-Amp	mini-Tn7-AmpR on a suicide vector containing the R6K g-ori	4
pLDP29	Acinetobacter – E. coli shuttle vector	This study
pKD4	Contains an FRT-flanked kanamycin resistance gene	5
pET3a-BigR	pET3a containing wild-type BigR; used as template for constructing pET3a-BigRC34A/C100A	6
pET3a-BigRC34A/C100A	pET3a containing C34A/C100A double mutant; used as template for constructing pLDP59	This study
pLDP39	pFLP2-bigR::Kn	This study
pLDP55	Contains an FRT-flanked tetracycline resistance gene from A. baumannii AYE	This study
pLDP58	pKNOCK-bigR	This study
pLDP59	pKNOCK-bigRC34A/C100A	This study
pLDP79	pFLP2-fisR::Tc	This study
pLDP81	pFLP2-mstA::Kn	This study
pLDP82	pWH1266-fisR	This study
(1) Hoang TT, Karkhoff-Schweizer RR, Kutchma AJ, Schweizer HP. 1998. A broad-host-range Flp-FRT recombination system for site-specific excision of chromosomally-located DNA sequences: application for isolation of unmarked Pseudomonas aeruginosa mutants. Gene 212:77-86.
(2) Figurski DH, Helinski DR. 1979. Replication of an origin-containing derivative of plasmid RK2 dependent on a plasmid function provided in trans. Proc Natl Acad Sci U S A 76:1648-52.
(3) Kumar A, Dalton C, Cortez-Cordova J, Schweizer HP. 2010. Mini-Tn7 vectors as genetic tools for single copy gene cloning in Acinetobacter baumannii. J Microbiol Methods 82:296-300.
(4) Carruthers MD, Nicholson PA, Tracy EN, Munson RS, Jr. 2013. Acinetobacter baumannii utilizes a type VI secretion system for bacterial competition. PLoS One 8:e59388.
(5) Datsenko KA, Wanner BL. 2000. One-step inactivation of chromosomal genes in Escherichia coli K-12 using PCR products. Proc Natl Acad Sci U S A 97:6640-6645.
(6) Capdevila DA, Walsh BJC, Zhang Y, Dietrich C, Gonzalez-Gutierrez G, Giedroc DP. 2020. Structural determinants of persulfide-sensing specificity in a dithiol-based transcriptional regulator. Biorxiv:BIORXIV/2020/001966.

## Sheet: Table S2C
Table S2C. Primers used to construct bacterial strains and plasmids.
Name	Sequence
A1S_1539-up_pFLP2_F	gatgggttaaaaaggatcgatcctctagaggatccTTTTAATTCATATAGTTATAATTCTATAGGG
A1S_1539-up_pKD4_R	agctccagcctacacACTTTATACCTATATCAATATGGCC
A1S_1539-dn_pKD4_F	gaggatattcatatgCTGCTCTAAACTTATAAAATTATAATAATATTAATG
A1S_1539-dn_pFLP2_R	tgaccatgattacgaattcgagctcggtaccACTAGACCGAAAATACCAACAG
A1S_1539_up_up_F	TGCTTAGCATTGAGTTTTGTTC
A1S_1539_dn_dn_R	ATGGGTAGGGATTACCGC
BigR_pET3a_fwd	GTTTAACTTTAAGAAGGAGATATACATatgaaagatggactccaaattg
BigR_pET3a_rev	GCTTTGTTAGCAGCCGttattctatgcagtataactggtaaag
BigR_C34A_fwd	CATGGGCTAAGTGAGCTAAAATTAATAAACGG
BigR_C34A_rev	CCGTTTATTAATTTTAGCTCACTTAGCCCATG
BigR_C100A_fwd	GCCGTTATTCTATGGCGTATAACTGGTAAAG
BigR_C100A_rev	CTTTACCAGTTATACGCCATAGAATAACGGC
bigR_bigRp_F	ggtataaagtATGAAAGATGGACTCCAAATTG
bigRp_bigR_R	catctttcatACTTTATACCTATATCAATATGGC
bigR_pKNOCK_R	aggccttcgcgaggtaccTTATTCTATGCAGTATAACTGGTAAAG
bigR-C100A_pKNOCK_R	aggccttcgcgaggtaccTTATTCTATGGCGTATAACTGG
A1S_1707_up_rev_2	gaagcagctccagcctacactatctttgtttcacaatcgtttc
A1S_1707_dn_fwd_2	ctaaggaggatattcatatgctaggtatttagctcatctaaggc
A1S_1707_dn_rev	tacgaattcgagctcggtacCGAATCATCGCTCTTTTTTATTAAAG
A1S_1707_up_up_F_2	TGCTTCTTCAATTTCAATCAC
A1S_1707_dn_dn	TTTGATTTCACAAGGTTTTGA
A1S_3379up_pFLP2_F	gttaaaaaggatcgatcctctagaggatccTGAGATTTTTGTTTTAGCCATTG
A1S_3379up_pKD4_R	acttcgaagcagctccagcctacacCGTCATGGTTACTTTTTATACCAG
A1S_3379dn_pKD4_F	aggaactaaggaggatattcatatgAGTTTTACATCTCGCTTAAAAAAAG
A1S_3379dn_pFLP2_R	atgattacgaattcgagctcggtaccTATAAAGAACCTAACAAGAGGCAAATG
A1S_3379up_up_F	AACTCAAACGCCGTTTTATTC
A1S_3379dn_dn_R	CAGATATCAAACAAATACTGCTAAATAAA

## Sheet: Table S2D
Table S2D. Primers used in qRTPCR experiments.
Name	Sequence
A1S_1876F	CCTATAACATTCCTACACCAGGGC
A1S_1876R	CAGATATATTCGTCACGGCCTTCG
A1S_1877F	CTGGTATGTCTAACCCTGCAAAGG
A1S_1877R	GGACATATACCTGCTATTCCCCAG
A1S_1878F	GGTTCATTGCAGGACTCGTGATTA
A1S_1878R	CGGTCGCTATTATTGAGCGTTTTG
A1S_1708F	GAAGAAACACGAGGGGCTGTTTTA
A1S_1708R	GCAACTTACTTCTGAGTTTCGGTG
A1S_1709F	GTTGCGGTTAATGTTATAGCCCAG
A1S_1709R	CTCTTTAAGTAGCCATGCCAAACG
A1S_1710F	GGATTATTGCTGGGCTTTTAACGG
A1S_1710R	GCGTCCTAATAACATACCGAATGC
